# Supplementary material for: Parrots in the wild in Polish cities
Source: PLoS One. 2024 Jun 20;19(6):e0304484. doi: 10.1371/journal.pone.0304484 (PMC11189211; doi:10.1371/journal.pone.0304484)
Supplement: S1 Appendix — (XLSX) [file pone.0304484.s001.xlsx]

## Sheet: parrots in Poland
Latin names	Date	Location	Number of inhabitants	City	Village	Forests, agricultures	Region	Days on the wild	Dead individual found	Live individual found	Lost individual	Sighted individual	Lost and found individual
Agapornis personatus	03.06.2019	Polanka Wielka	4305		1		małopolskie				1
Agapornis roseicollis	11.11.2018	Barnisław	305		1		zachodniopomorskie			1
Agapornis roseicollis	2021-11-23	Biała Podlaska	59280	1			lubelskie					1
Agapornis roseicollis	2021-10-22	Białystok	293407	1			podlaskie				1
Agapornis roseicollis	17.02.2019	Bydgoszcz	341692	1			kujawsko-pomorskie					1
Agapornis roseicollis	2021-06-30	Bytom	163225	1			śląskie			1
Agapornis roseicollis	2021-08-25	Bytom	163225	1			śląskie				1
Agapornis roseicollis	2021-08-25	Bytom	163225	1			śląskie				1
Agapornis roseicollis	09.05.2019	Bytów	16983	1			pomorskie			1	1		1
Agapornis roseicollis	16.02.2019	Chorzów	105628	1			śląskie				1
Agapornis roseicollis	07.07.2019	Chorzów	105628	1			śląskie			1
Agapornis roseicollis	2021-06-30	Czarnków	11356	1			wielkopolskie			1
Agapornis roseicollis	2021-09-14	Częstochowa	225301	1			śląskie				1
Agapornis roseicollis	01.05.2019	Dąbrowa Górnicza	118285	1			śląskie			1
Agapornis roseicollis	23.06.2019	Dębica	47234	1			podkarpackie				1
Agapornis roseicollis	2021-08-16	Dobrzykowice	273		1		dolnośląskie			1
Agapornis roseicollis	28.07.2019	Gaszyn	1028		1		pomorskie					1
Agapornis roseicollis	21.06.2019	Gdańsk	470633	1			pomorskie			1
Agapornis roseicollis	11.07.2019	Gdynia	244104	1			pomorskie				1
Agapornis roseicollis	28.07.2019	Gdynia	244104	1			pomorskie				1
Agapornis roseicollis	28.07.2019	Gdynia	244104	1			pomorskie				1
Agapornis roseicollis	30.06.2019	Głogów	67317	1			dolnośląskie				1
Agapornis roseicollis	30.05.2019	Gniew	6791	1			pomorskie					1
Agapornis roseicollis	20.06.2019	Gózd	1361		1		mazowieckie				1
Agapornis roseicollis	26.03.2019	Jaworzno	90368	1			śląskie			1
Agapornis roseicollis	30.05.2019	Jaworzno	90368	1			śląskie				1
Agapornis roseicollis	2021-06-30	Katowice	289162	1			śląskie			1
Agapornis roseicollis	2021-12-14	Kiełczów	6047		1		dolnośląskie			1
Agapornis roseicollis	2021-07-22	Kraków	782100	1			małopolskie				1
Agapornis roseicollis	2021-08-07	Kraków	782100	1			małopolskie			1
Agapornis roseicollis	2021-08-08	Kraków	782100	1			małopolskie				1
Agapornis roseicollis	2021-08-23	Kraków	782100	1			małopolskie					1
Agapornis roseicollis	2021-09-21	Kraków	782100	1			małopolskie					1
Agapornis roseicollis	20.07.2019	Krupia Wólka	414		1		mazowieckie				1
Agapornis roseicollis	20.07.2019	Krupia Wólka	414		1		mazowieckie				1
Agapornis roseicollis	2021-07-11	Kwidzyn	38179	1			pomorskie				1
Agapornis roseicollis	2021-07-11	Kwidzyn	38179	1			pomorskie				1
Agapornis roseicollis	2021-07-28	Lesznowola	2110		1		mazowieckie			1
Agapornis roseicollis	27.05.2019	Lublin	337788	1			lubelskie				1
Agapornis roseicollis	27.05.2019	Lublin	337788	1			lubelskie				1
Agapornis roseicollis	11.05.2019	Łódź	664071	1			łódzkie				1
Agapornis roseicollis	2021-06-18	Łódź	664071	1			łódzkie				1
Agapornis roseicollis	2021-07-09	Łódź	664071	1			łódzkie				1
Agapornis roseicollis	2021-07-15	Łódź	664071	1			łódzkie			1
Agapornis roseicollis	2021-08-04	Łódź	664071	1			łódzkie					1
Agapornis roseicollis	2021-08-18	Łódź	664071	1			łódzkie					1
Agapornis roseicollis	08.06.2019	Nadarzyn	4103	1			mazowieckie					1
Agapornis roseicollis	2021-08-06	Oborniki Śląskie	9120	1			dolnośląskie			1
Agapornis roseicollis	2021-06-29	Orzesze	20733	1			śląskie			1
Agapornis roseicollis	2021-08-09	Ostrów Wielkopolski	71560	1			wielkopolskie			1
Agapornis roseicollis	2021-06-23	Pabianice	63945	1			łódzkie			1
Agapornis roseicollis	2021-10-20	Pabianice	63945	1			łódzkie			1
Agapornis roseicollis	17.03.2019	Piastów	22617	1			mazowieckie				1
Agapornis roseicollis	17.03.2019	Piastów	22617	1			mazowieckie				1
Agapornis roseicollis	24.07.2019	Piekary Śląskie	54860	1			śląskie			1
Agapornis roseicollis	21.06.2019	Poznań	532048	1			wielkopolskie				1
Agapornis roseicollis	2021-07-04	Poznań	532048	1			wielkopolskie			1
Agapornis roseicollis	2021-07-06	Poznań	532048	1			wielkopolskie					1
Agapornis roseicollis	2021-10-23	Poznań	532048	1			wielkopolskie			1
Agapornis roseicollis	2021-10-23	Poznań	532048	1			wielkopolskie			1
Agapornis roseicollis	2021-06-22	Ruda Śląska	138132	1			śląskie				1
Agapornis roseicollis	2021-09-20	Ruda Śląska	138132	1			śląskie				1
Agapornis roseicollis	2021-09-20	Ruda Śląska	138132	1			śląskie				1
Agapornis roseicollis	01.06.2019	Rumia	48632	1			pomorskie			1
Agapornis roseicollis	2021-11-03	Rybarzowice	3448		1		śląskie			1
Agapornis roseicollis	2021-10-15	Siedlce	77813	1			mazowieckie			1
Agapornis roseicollis	2021-07-13	Siemianowice Śląskie	66270	1			śląskie			1
Agapornis roseicollis	19.05.2019	Skopanie	2672		1		podkarpackie				1
Agapornis roseicollis	2021-09-25	Słajszewo	120		1		pomorskie			1
Agapornis roseicollis	2021-07-02	Sopot	35049	1			pomorskie					1
Agapornis roseicollis	2021-07-04	Sopot	35049	1			pomorskie					1
Agapornis roseicollis	2021-07-06	Sopot	35049	1			pomorskie			1
Agapornis roseicollis	17.05.2019	Sosnowiec	195978	1			śląskie				1
Agapornis roseicollis	17.05.2019	Sosnowiec	195978	1			śląskie				1
Agapornis roseicollis	2021-07-27	Sosnowiec	195978	1			śląskie			1
Agapornis roseicollis	2021-08-09	Sosnowiec	195978	1			śląskie				1
Agapornis roseicollis	2021-07-15	Stara Wieś	2098		1		mazowieckie			1
Agapornis roseicollis	23.06.2019	Szafranów	284		1		podkarpackie				1
Agapornis roseicollis	08.06.2019	Szczecin	396472	1			zachodniopomorskie			1
Agapornis roseicollis	2021-08-04	Szczecin	396472	1			zachodniopomorskie				1
Agapornis roseicollis	2021-07-05	Świnoujście	40696	1			zachodniopomorskie				1
Agapornis roseicollis	23.07.2019	Świnoujście	40696	1			zachodniopomorskie			1	1		1
Agapornis roseicollis	2021-09-06	Tarnowskie Góry	61756	1			śląskie				1
Agapornis roseicollis	2021-09-06	Tarnowskie Góry	61756	1			śląskie				1
Agapornis roseicollis	2021-07-14	Tychy	126871	1			śląskie				1
Agapornis roseicollis	2021-12-06	Tychy	126871	1			śląskie				1
Agapornis roseicollis	31.05.2019	Wałbrzych	109971	1			dolnośląskie				1
Agapornis roseicollis	29.10.2018	Warszawa	1792718	1			mazowieckie			1
Agapornis roseicollis	05.11.2018	Warszawa	1792718	1			mazowieckie					1
Agapornis roseicollis	21.04.2019	Warszawa	1792718	1			mazowieckie			1
Agapornis roseicollis	04.05.2019	Warszawa	1792718	1			mazowieckie			1
Agapornis roseicollis	15.07.2019	Warszawa	1792718	1			mazowieckie			1
Agapornis roseicollis	15.07.2019	Warszawa	1792718	1			mazowieckie			1
Agapornis roseicollis	04.08.2019	Warszawa	1792718	1			mazowieckie			1
Agapornis roseicollis	2021-06-28	Warszawa	1792718	1			mazowieckie				1
Agapornis roseicollis	2021-07-17	Warszawa	1792718	1			mazowieckie				1
Agapornis roseicollis	2021-08-01	Warszawa	1792718	1			mazowieckie			1
Agapornis roseicollis	2021-08-02	Warszawa	1792718	1			mazowieckie					1
Agapornis roseicollis	2021-08-16	Warszawa	1792718	1			mazowieckie			1
Agapornis roseicollis	26.04.2019	Warzyn	151		1		kujawsko-pomorskie				1
Agapornis roseicollis	2021-09-23	Wieliczka	24215	1			małopolskie			1
Agapornis roseicollis	28.05.2019	Wodzisław Śląski	47813	1			śląskie	2		1	1		1
Agapornis roseicollis	2021-08-07	Wrocław	642687	1			dolnośląskie			1
Agapornis roseicollis	2021-09-04	Zabawa	940		1		małopolskie					1
Agapornis roseicollis	09.03.2019	Zabierzów	5542		1		małopolskie			1	1		1
Agapornis roseicollis	07.06.2019	Żórawina	2492		1		dolnośląskie					1
Alisterus scapularis	04.05.2019	Kobyla	1100		1		śląskie				1
Alisterus scapularis	06.06.2019	Milanówek	16056	1			mazowieckie				1
Alisterus scapularis	24.07.2019	Raszyn	7444		1		mazowieckie					1
Amazona aestiva	26.07.2019	Bielsko Biała	169756	1			śląskie			1
Amazona aestiva	2021-09-12	Bielsko- Biała	169756	1			śląskie					1
Amazona aestiva	2021-08-22	Kielce	192468	1			świętokrzyskie				1
Amazona aestiva	2021-08-11	Kopalina	308		1		dolnośląskie				1
Amazona aestiva	11.06.2019	Lędowo	45		1		pomorskie				1
Amazona aestiva	2021-10-18	Łomianki	17042	1			mazowieckie				1
Amazona aestiva	2021-09-17	Łódź	664071	1			łódzkie	3		1
Amazona aestiva	2021-09-13	Łódź	664071	1			łódzkie	1			1
Amazona aestiva	30.04.2019	Nieporęt	3489		1		mazowieckie				1
Amazona aestiva	26.07.2019	Nowe Trzepowo	377		1		mazowieckie				1
Amazona aestiva	2021-06-28	Nowy Dwór Mazowiecki	28660	1			mazowieckie				1
Amazona aestiva	2021-12-22	Oleśnica	36286	1			dolnośląskie				1
Amazona aestiva	11.08.2019	Orzesze	20733	1			śląskie				1
Amazona aestiva	02.04.2019	Poręba	8418		1		śląskie			1	1		1
Amazona aestiva	19.02.2019	Rybnik	137128	1			śląskie			1	1		1
Amazona aestiva	11.05.2019	Stąporków	5754	1			świętokrzyskie			1
Amazona aestiva	29.07.2019	Swornegacie	1080		1		pomorskie			1
Amazona aestiva	2021-08-14	Turza Śląska	3085		1		śląskie			1
Amazona aestiva	21.02.2019	Warszawa	1792718	1			mazowieckie			1	1		1
Amazona aestiva	2021-06-20	Warszawa	1792718	1			mazowieckie			1
Amazona aestiva	2021-07-11	Warszawa	1792718	1			mazowieckie				1
Amazona aestiva	2021-08-18	Warszawa	1792718	1			mazowieckie	2			1
Amazona aestiva	2021-09-01	Warszawa	1792718	1			mazowieckie	1			1
Amazona aestiva	2021-09-18	Warszawa	1792718	1			mazowieckie				1
Amazona aestiva	16.06.2019	Witnica	6731	1			lubuskie			1	1		1
Amazona aestiva	2021-06-22	Wodzisław Śląski	47813	1			śląskie				1
Amazona aestiva	2021-08-07	Wodzisław Śląski	47813	1			śląskie				1
Amazona aestiva	08.01.2019	Źrebce	268		1		lubelskie				1
Amazona aestiva	2021-06-26	Żory	62844	1			śląskie				1
Amazona aestiva	2021-06-28	Żory	62844	1			śląskie					1
Amazona aestiva	29.06.2019	Żyrzyn	1400		1		lubelskie			1
Amazona aestiva	2021-08-21	Żyrzyn	1400		1		lubelskie				1
Amazona aestiva	2021-09-08	Żyrzyn	1400		1		lubelskie				1
Amazona amazonica	27.06.2019	Konstancin-Jeziorna	17191	1			mazowieckie			1	1		1
Amazona festiva	11.05.2019	Warszawa	1792718	1			mazowieckie			1	1		1
Amazona festiva	14.07.2019	Żyrardów	40243	1			łódzkie			1
Amazona oratrix	02.07.2019	Józefosław	10707		1		mazowieckie				1
Amazona oratrix	2021-06-27	Nowy Dwór Mazowiecki	28660	1			mazowieckie				1
Amazona oratrix	22.04.2019	Solec Kujawski	15635	1			kujawsko-pomorskie			1	1		1
Amazona oratrix	20.04.2019	Tyczyn	3805	1			podkarpackie			1	1		1
Amazona oratrix	24.05.2019									1
Aprosmictus erythropterus	20.07.2019	Cieszyn	34513	1			śląskie				1
Aprosmictus erythropterus	2021-08-17	Poznań	532048	1			wielkopolskie			1
Aprosmictus erythropterus	2021-09-13	Poznań	532048	1			wielkopolskie					1
Ara ararauna	28.06.2019	Chwalisław	230		1		dolnośląskie				1
Ara ararauna	16.02.2019	Dzierżoniów	33239	1			dolnośląskie				1
Ara ararauna	06.03.2019	Dzierżoniów	33239	1			dolnośląskie			1
Ara ararauna	2021-08-09	Gdańsk	470633	1			pomorskie			1
Ara ararauna	07.04.2019	Kiełczów	6047		1		dolnośląskie			1	1		1
Ara ararauna	13.06.2019	Kuźnica Nowa	111		1		śląskie				1
Ara ararauna	17.07.2019	Luboń	32015	1			wielkopolskie					1
Ara ararauna	2021-08-12	Luboń	32015	1			wielkopolskie					1
Ara ararauna	10.07.2019	Łowęcin	452		1		wielkopolskie				1
Ara ararauna	2021-09-30	Małomice	3458		1		lubuskie				1
Ara ararauna	2021-09-30	Mosina	13762	1			wielkopolskie					1
Ara ararauna	2021-08-11	Opole	127839	1			opolskie				1
Ara ararauna	28.06.2019	Piotrków Trybunalski	72250	1			łódzkie				1
Ara ararauna	2021-07-19	Poręba Wielka	1926		1		małopolskie			1
Ara ararauna	08.08.2019	Przeźmierowo	6282		1		wielkopolskie			1	1		1
Ara ararauna	27.07.2019	Puszczykowo	9756	1			wielkopolskie					1
Ara ararauna	2021-06-20	Rakoniewice	3613	1			wielkopolskie				1
Ara ararauna	14.06.2019	Skoczów	14868	1			śląskie			1
Ara ararauna	2021-09-26	Suchy Dwór	1512		1		pomorskie				1
Ara ararauna	23.03.2019	Świnoujście	40696	1			zachodniopomorskie			1	1		1
Ara ararauna	2021-07-01	Warszawa	1792718	1			mazowieckie	1			1
Ara ararauna	2021-07-01	Warszawa	1792718	1			mazowieckie	1			1
Ara ararauna	30.01.2019	Wieliczka	24215	1			małopolskie			1	1		1
Ara chloropterus	2021-10-30	Sierakowice Prawe	651		1		łódzkie				1
Ara macao	2021-08-12	Sierakowice	6885		1		pomorskie				1
Aratinga jandaya	2021-07-06	Bydgoszcz	341692	1			kujawsko-pomorskie				1
Aratinga jandaya	10.04.2019	Hrubieszów	17528	1			lubelskie			1	1		1
Aratinga jandaya	20.04.2019	Lublin	337788	1			lubelskie			1	1		1
Aratinga jandaya	03.04.2019	Płock	118268	1			mazowieckie			1	1		1
Aratinga jandaya	10.06.2019	Pruszcz Gdański	31822	1			pomorskie			1	1		1
Aratinga jandaya	03.06.2019	Radomsko	45843	1			łódzkie			1
Aratinga jandaya	03.04.2019	Zakopane	26846	1			małopolskie			1
Aratinga solstitialis	2021-06-27	Kraków	782100	1			małopolskie			1
Aratinga solstitialis	29.11.2018	Tworóg	2477		1		śląskie				1
Aratinga solstitialis	17.06.2019	Warszawa	1792718	1			mazowieckie				1
Aratinga solstitialis	03.08.2019	Warszawa	1792718	1			mazowieckie				1
Aratinga solstitialis	14.08.2019	Warszawa	1792718	1			mazowieckie				1
Aratinga solstitialis	15.08.2019	Warszawa	1792718	1			mazowieckie				1
Aratinga solstitialis	2021-07-31	Wilga	1273		1		mazowieckie				1
Aratinga solstitialis	2021-08-20	Wilga	1273		1		mazowieckie				1
Aratinga solstitialis	03.11.2018	Wrocław	642687	1			dolnośląskie				1
Barnardius zonarius	06.06.2019	Brzozówka	1344		1		małopolskie		1
Barnardius zonarius	17.06.2019	Chorzów	105628	1			śląskie				1
Barnardius zonarius	31.11.2018	Legnica	98436	1			dolnośląskie	60				1
Barnardius zonarius	31.12.2018	Legnica	98436	1			dolnośląskie					1
Barnardius zonarius	10.06.2019	Nowy Dwór Mazowiecki	28660	1			mazowieckie			1	1		1
Barnardius zonarius	10.06.2019	Nowy Dwór Mazowiecki	28660	1			mazowieckie				1
Barnardius zonarius	21.06.2019	Mościska	510		1		mazowieckie			1	1		1
Barnardius zonarius	09.06.2019	Nowy Dwór Mazowiecki	28660	1			mazowieckie					1
Barnardius zonarius	20.11.2018	Poznań	532048	1			wielkopolskie					1
Barnardius zonarius	21.04.2019	Rydułtowy	21514	1			śląskie			1
Barnardius zonarius	04.12.2018	Szczecin	396472	1			zachodniopomorskie			1	1		1
Bolborhynchus lineola	2021-09-05	Warszawa	1792718	1			mazowieckie				1
Bolborhynchus lineola	10.03.2019	Wrocław	642687	1			dolnośląskie				1
Cyanoliseus patagonus	2021-07-07	Bydgoszcz	341692	1			kujawsko-pomorskie					1
Cyanoliseus patagonus	14.07.2019									1	1		1
Cyanoramphus novaezelandiae	2021-07-14	Bydgoszcz	341692	1			kujawsko-pomorskie			1
Cyanoramphus novaezelandiae	17.03.2019	Bytom	163225	1			śląskie			1	1		1
Cyanoramphus novaezelandiae	11.05.2019	Chojnice	40447	1			pomorskie		1
Cyanoramphus novaezelandiae	2021-07-04	Chorzów	105628	1			śląskie				1
Cyanoramphus novaezelandiae	24.05.2019	Czeszów	928		1		dolnośląskie			1
Cyanoramphus novaezelandiae	2021-09-17	Dąbrowa Górnicza	118285	1			śląskie			1
Cyanoramphus novaezelandiae	03.04.2019	Gdańsk	470633	1			pomorskie					1
Cyanoramphus novaezelandiae	2021-12-05	Gostyń	20296	1			wielkopolskie			1
Cyanoramphus novaezelandiae	17.07.2019	Kędzierzyn-Koźle	53705	1			opolskie			1
Cyanoramphus novaezelandiae	2021-08-19	Kłobuck	13061	1			śląskie			1
Cyanoramphus novaezelandiae	2021-08-04	Knurów	38594	1			śląskie			1
Cyanoramphus novaezelandiae	2021-08-11	Kraków	782100	1			małopolskie			1
Cyanoramphus novaezelandiae	2021-06-22	Łódź	664071	1			łódzkie					1
Cyanoramphus novaezelandiae	03.03.2019	Nekla	3719	1			wielkopolskie				1
Cyanoramphus novaezelandiae	2021-08-22	Opole	127839	1			opolskie			1
Cyanoramphus novaezelandiae	25.05.2019	Poznań	532048	1			wielkopolskie			1
Cyanoramphus novaezelandiae	09.06.2019	Poznań	532048	1			wielkopolskie			1	1		1
Cyanoramphus novaezelandiae	2021-07-22	Poznań	532048	1			wielkopolskie			1
Cyanoramphus novaezelandiae	10.05.2019	Rzeszów	198609	1			podkarpackie				1
Cyanoramphus novaezelandiae	18.05.2019	Sosnowiec	195978	1			śląskie			1
Cyanoramphus novaezelandiae	2021-06-17	Stanowice	2357		1		śląskie					1
Cyanoramphus novaezelandiae	23.04.2019	Świerklany	7729		1		śląskie			1
Cyanoramphus novaezelandiae	2021-12-14	Warszawa	1792718	1			mazowieckie			1
Cyanoramphus novaezelandiae	11.05.2019	Ząbki	31884	1			opolskie				1
Cyanoramphus novaezelandiae	2021-12-05	Żagań	25668	1			lubuskie				1
Eclectus roratus	02.08.2019	Bielsko Biała	169756	1			śląskie				1
Eclectus roratus	2021-07-31	Łochowo	4133		1		kujawsko-pomorskie				1
Eclectus roratus	2021-09-15	Olecko	16422	1			warmińsko-mazurskie			1
Eclectus roratus	2021-07-07	Rybnik	137128	1			śląskie				1
Eclectus roratus	06.06.2019	Strzegom	16032	1			dolnośląskie				1
Eclectus roratus	11.08.2019	Wolice	359		1		kujawsko-pomorskie				1
Eolophus roseicapilla	18.06.2019	Malbork	37896	1			pomorskie				1
Eolophus roseicapilla	2021-08-08	Niewiesze	212		1		śląskie				1
Eolophus roseicapilla	2021-06-29	Poznań	532048	1			wielkopolskie				1
Eolophus roseicapilla	22.06.2019	Racibórz	54739	1			śląskie				1
Eolophus roseicapilla	23.07.2019	Świdnica	56803	1			dolnośląskie			1	1		1
Eolophus roseicapilla	07.05.2019							2		1	1		1
Forpus coelestis	03.07.2019	Bytom	163225	1			śląskie					1
Forpus coelestis	2021-08-02	Kraków	782100	1			małopolskie			1
Melopsittacus undulatus	04.07.2019	Augustów	30190	1			podlaskie			1
Melopsittacus undulatus	03.07.2019	Banino	3206		1		pomorskie			1
Melopsittacus undulatus	2021-09-16	Banino	3206		1		pomorskie					1
Melopsittacus undulatus	01.04.2019	Bąków	1625		1		śląskie					1
Melopsittacus undulatus	2021-06-24	Bęczków	1540		1		świętokrzyskie				1
Melopsittacus undulatus	2021-06-24	Bęczków	1540		1		świętokrzyskie				1
Melopsittacus undulatus	2021-06-24	Bęczków	1540		1		świętokrzyskie				1
Melopsittacus undulatus	2021-06-24	Bęczków	1540		1		świętokrzyskie				1
Melopsittacus undulatus	2021-06-24	Bęczków	1540		1		świętokrzyskie				1
Melopsittacus undulatus	06.06.2019	Białystok	293407	1			podlaskie				1
Melopsittacus undulatus	08.06.2019	Białystok	293407	1			podlaskie			1
Melopsittacus undulatus	24.06.2019	Białystok	293407	1			podlaskie			1
Melopsittacus undulatus	17.07.2019	Białystok	293407	1			podlaskie					1
Melopsittacus undulatus	20.07.2019	Białystok	293407	1			podlaskie			1
Melopsittacus undulatus	2021-06-30	Białystok	293407	1			podlaskie			1
Melopsittacus undulatus	2021-07-23	Białystok	293407	1			podlaskie			1
Melopsittacus undulatus	01.07.2019	Bielawa	29971	1			dolnośląskie			1
Melopsittacus undulatus	18.06.2019	Bielsko Biała	169756	1			śląskie			1
Melopsittacus undulatus	08.08.2019	Bielsko Biała	169756	1			śląskie				1
Melopsittacus undulatus	2021-06-17	Bielsko- Biała	169756	1			śląskie				1
Melopsittacus undulatus	2021-07-27	Bielsko- Biała	169756	1			śląskie				1
Melopsittacus undulatus	2021-06-18	Biernatki	456		1		wielkopolskie			1
Melopsittacus undulatus	2021-06-23	Bieśnik	380		1		małopolskie			1
Melopsittacus undulatus	15.07.2019	Bobrowniki	3014		1		śląskie			1
Melopsittacus undulatus	17.11.2018	Bochnia	29992	1			małopolskie			1
Melopsittacus undulatus	2021-08-04	Bogdańczowice	163		1		opolskie			1
Melopsittacus undulatus	2021-08-08	Bolesławice	280		1		pomorskie			1
Melopsittacus undulatus	02.07.2019	Bolesławiec	38852	1			dolnośląskie			1
Melopsittacus undulatus	15.11.2018	Borowo Młyn	552		1		wielkopolskie			1
Melopsittacus undulatus	19.06.2019	Broszkowice	607		1		małopolskie				1
Melopsittacus undulatus	24.05.2019	Brunów	496		1		dolnośląskie			1
Melopsittacus undulatus	31.01.2019	Brwinów	13533	1			mazowieckie			1
Melopsittacus undulatus	2021-08-12	Brzeg	35890	1			opolskie			1
Melopsittacus undulatus	2021-10-06	Brzeg Dolny	12486	1			dolnośląskie				1
Melopsittacus undulatus	20.06.2019	Bugaj	127		1		świętokrzyskie			1
Melopsittacus undulatus	20.06.2019	Bukowie	688		1		opolskie			1
Melopsittacus undulatus	24.05.2019	Bydgoszcz	341692	1			kujawsko-pomorskie				1
Melopsittacus undulatus	29.05.2019	Bydgoszcz	341692	1			kujawsko-pomorskie			1
Melopsittacus undulatus	07.06.2019	Bydgoszcz	341692	1			kujawsko-pomorskie					1
Melopsittacus undulatus	08.06.2019	Bydgoszcz	341692	1			kujawsko-pomorskie					1
Melopsittacus undulatus	11.06.2019	Bydgoszcz	341692	1			kujawsko-pomorskie				1
Melopsittacus undulatus	16.06.2019	Bydgoszcz	341692	1			kujawsko-pomorskie				1
Melopsittacus undulatus	16.06.2019	Bydgoszcz	341692	1			kujawsko-pomorskie				1
Melopsittacus undulatus	26.06.2019	Bydgoszcz	341692	1			kujawsko-pomorskie				1
Melopsittacus undulatus	26.06.2019	Bydgoszcz	341692	1			kujawsko-pomorskie				1
Melopsittacus undulatus	18.07.2019	Bydgoszcz	341692	1			kujawsko-pomorskie					1
Melopsittacus undulatus	01.08.2019	Bydgoszcz	341692	1			kujawsko-pomorskie					1
Melopsittacus undulatus	07.08.2019	Bydgoszcz	341692	1			kujawsko-pomorskie			1
Melopsittacus undulatus	2021-06-22	Bydgoszcz	341692	1			kujawsko-pomorskie				1
Melopsittacus undulatus	2021-06-22	Bydgoszcz	341692	1			kujawsko-pomorskie				1
Melopsittacus undulatus	2021-07-06	Bydgoszcz	341692	1			kujawsko-pomorskie			1
Melopsittacus undulatus	2021-08-02	Bydgoszcz	341692	1			kujawsko-pomorskie			1
Melopsittacus undulatus	2021-08-09	Bydgoszcz	341692	1			kujawsko-pomorskie				1
Melopsittacus undulatus	2021-08-09	Bydgoszcz	341692	1			kujawsko-pomorskie				1
Melopsittacus undulatus	04.11.2018	Bytom	163225	1			śląskie				1
Melopsittacus undulatus	24.03.2019	Bytom	163225	1			śląskie				1
Melopsittacus undulatus	28.06.2019	Bytom	163225	1			śląskie			1
Melopsittacus undulatus	28.07.2019	Bytom	163225	1			śląskie				1
Melopsittacus undulatus	28.07.2019	Bytom	163225	1			śląskie			1
Melopsittacus undulatus	07.08.2019	Bytom	163225	1			śląskie					1
Melopsittacus undulatus	2021-09-10	Bytom	163225	1			śląskie				1
Melopsittacus undulatus	2021-09-25	Bytom	163225	1			śląskie				1
Melopsittacus undulatus	2021-09-10	Bytom	163225	1			śląskie				1
Melopsittacus undulatus	2021-09-10	Bytom	163225	1			śląskie				1
Melopsittacus undulatus	2021-10-07	Bytom	163225	1			śląskie			1
Melopsittacus undulatus	2021-07-24	Bytom Odrzański	4308	1			lubuskie			1
Melopsittacus undulatus	01.08.2019	Chałupki	1763		1		śląskie					1
Melopsittacus undulatus	22.05.2019	Charłupia Wlk	376		1		łódzkie			1
Melopsittacus undulatus	28.07.2019	Cholerzyn	1037		1		małopolskie					1
Melopsittacus undulatus	28.07.2019	Cholerzyn	1037		1		małopolskie					1
Melopsittacus undulatus	23.04.2019	Chorzów	105628	1			śląskie			1
Melopsittacus undulatus	07.06.2019	Chorzów	105628	1			śląskie				1
Melopsittacus undulatus	13.06.2019	Chorzów	105628	1			śląskie			1
Melopsittacus undulatus	19.06.2019	Chorzów	105628	1			śląskie				1
Melopsittacus undulatus	21.06.2019	Chorzów	105628	1			śląskie			1
Melopsittacus undulatus	13.07.2019	Chorzów	105628	1			śląskie					1
Melopsittacus undulatus	2021-07-07	Chorzów	105628	1			śląskie				1
Melopsittacus undulatus	2021-08-06	Chorzów	105628	1			śląskie				1
Melopsittacus undulatus	2021-08-10	Chorzów	105628	1			śląskie					1
Melopsittacus undulatus	2021-10-02	Chorzów	105628	1			śląskie				1
Melopsittacus undulatus	05.11.2018	Chróścina	321		1		opolskie			1
Melopsittacus undulatus	10.07.2019	Chrzanów	36575	1			małopolskie			1
Melopsittacus undulatus	28.07.2019	Chrzanów	36575	1			małopolskie				1
Melopsittacus undulatus	2021-06-24	Chrzanów	36575	1			małopolskie				1
Melopsittacus undulatus	02.07.2019	Ciechanów	44209	1			mazowieckie				1
Melopsittacus undulatus	2021-09-28	Ciechocin	816		1		kujawsko-pomorskie			1
Melopsittacus undulatus	2021-07-05	Cieszyce	234		1		dolnośląskie			1
Melopsittacus undulatus	2021-11-10	Cieszyn	34513	1			śląskie				1
Melopsittacus undulatus	14.04.2019	Czerniewice	896		1		łódzkie			1
Melopsittacus undulatus	03.06.2019	Częstochowa	225301	1			śląskie			1	1
Melopsittacus undulatus	18.06.2019	Częstochowa	225301	1			śląskie				1
Melopsittacus undulatus	08.06.2019	Częstochowa	225301	1			śląskie				1
Melopsittacus undulatus	08.06.2019	Częstochowa	225301	1			śląskie				1
Melopsittacus undulatus	03.07.2019	Częstochowa	225301	1			śląskie			1
Melopsittacus undulatus	28.07.2019	Częstochowa	225301	1			śląskie				1
Melopsittacus undulatus	2021-08-02	Częstochowa	225301	1			śląskie				1
Melopsittacus undulatus	2021-08-03	Częstochowa	225301	1			śląskie					1
Melopsittacus undulatus	2021-08-05	Częstochowa	225301	1			śląskie				1
Melopsittacus undulatus	2021-08-23	Częstochowa	225301	1			śląskie			1
Melopsittacus undulatus	2021-08-23	Częstochowa	225301	1			śląskie			1
Melopsittacus undulatus	2021-08-25	Częstochowa	225301	1			śląskie					1
Melopsittacus undulatus	26.05.2019	Daszewice	1564		1		wielkopolskie					1
Melopsittacus undulatus	04.04.2019	Dąbrowa Górnicza	118285	1			śląskie				1
Melopsittacus undulatus	14.05.2019	Dąbrowa Górnicza	118285	1			śląskie			1
Melopsittacus undulatus	07.06.2019	Dąbrowa Górnicza	118285	1			śląskie				1
Melopsittacus undulatus	16.06.2019	Dąbrowa Górnicza	118285	1			śląskie				1
Melopsittacus undulatus	2021-07-15	Dąbrowa Górnicza	118285	1			śląskie			1
Melopsittacus undulatus	05.06.2019	Desno	171		1		mazowieckie			1	1		1
Melopsittacus undulatus	02.07.2019	Dębowiec				1	podkarpackie			1
Melopsittacus undulatus	26.07.2019	Dobrcz	2035		1		kujawsko-pomorskie				1
Melopsittacus undulatus	2021-10-06	Dobruchów	1687		1		łódzkie				1
Melopsittacus undulatus	2021-07-31	Dopiewo	1114		1		wielkopolskie			1
Melopsittacus undulatus	2021-06-18	Drwęsa	145		1		wielkopolskie					1
Melopsittacus undulatus	03.03.2019	Elbląg	117952	1			warmińsko-mazurskie			1
Melopsittacus undulatus	25.06.2019	Elbląg	117952	1			warmińsko-mazurskie			1
Melopsittacus undulatus	10.05.2019	Garliczka	397		1		małopolskie			1
Melopsittacus undulatus	23.03.2019	Gdańsk	470633	1			pomorskie			1
Melopsittacus undulatus	30.03.2019	Gdańsk	470633	1			pomorskie				1
Melopsittacus undulatus	09.04.2019	Gdańsk	470633	1			pomorskie			1
Melopsittacus undulatus	28.04.2019	Gdańsk	470633	1			pomorskie			1
Melopsittacus undulatus	05.05.2019	Gdańsk	470633	1			pomorskie			1
Melopsittacus undulatus	16.05.2019	Gdańsk	470633	1			pomorskie			1
Melopsittacus undulatus	31.05.2019	Gdańsk	470633	1			pomorskie			1
Melopsittacus undulatus	01.06.2019	Gdańsk	470633	1			pomorskie				1
Melopsittacus undulatus	01.06.2019	Gdańsk	470633	1			pomorskie					1
Melopsittacus undulatus	11.06.2019	Gdańsk	470633	1			pomorskie			1
Melopsittacus undulatus	13.06.2019	Gdańsk	470633	1			pomorskie			1
Melopsittacus undulatus	22.06.2019	Gdańsk	470633	1			pomorskie			1
Melopsittacus undulatus	23.06.2019	Gdańsk	470633	1			pomorskie				1
Melopsittacus undulatus	01.07.2019	Gdańsk	470633	1			pomorskie					1
Melopsittacus undulatus	02.07.2019	Gdańsk	470633	1			pomorskie			1
Melopsittacus undulatus	17.07.2019	Gdańsk	470633	1			pomorskie			1
Melopsittacus undulatus	18.07.2019	Gdańsk	470633	1			pomorskie					1
Melopsittacus undulatus	29.07.2019	Gdańsk	470633	1			pomorskie			1
Melopsittacus undulatus	29.07.2019	Gdańsk	470633	1			pomorskie			1
Melopsittacus undulatus	29.07.2019	Gdańsk	470633	1			pomorskie			1
Melopsittacus undulatus	12.08.2019	Gdańsk	470633	1			pomorskie			1
Melopsittacus undulatus	2021-06-20	Gdańsk	470633	1			pomorskie			1
Melopsittacus undulatus	2021-07-05	Gdańsk	470633	1			pomorskie			1
Melopsittacus undulatus	2021-07-10	Gdańsk	470633	1			pomorskie					1
Melopsittacus undulatus	2021-07-22	Gdańsk	470633	1			pomorskie				1
Melopsittacus undulatus	2021-08-01	Gdańsk	470633	1			pomorskie				1
Melopsittacus undulatus	2021-08-02	Gdańsk	470633	1			pomorskie			1
Melopsittacus undulatus	2021-10-09	Gdańsk	470633	1			pomorskie				1
Melopsittacus undulatus	18.07.2019	Gdańsk	470633	1			pomorskie
Melopsittacus undulatus	02.06.2019	Gdynia	244104	1			pomorskie			1
Melopsittacus undulatus	29.06.2019	Gdynia	244104	1			pomorskie					1
Melopsittacus undulatus	07.07.2019	Gdynia	244104	1			pomorskie				1
Melopsittacus undulatus	13.07.2019	Gdynia	244104	1			pomorskie					1
Melopsittacus undulatus	22.07.2019	Gdynia	244104	1			pomorskie					1
Melopsittacus undulatus	07.08.2019	Gdynia	244104	1			pomorskie			1
Melopsittacus undulatus	2021-06-23	Gdynia	244104	1			pomorskie			1
Melopsittacus undulatus	2021-07-14	Gdynia	244104	1			pomorskie				1
Melopsittacus undulatus	2021-09-08	Gdynia	244104	1			pomorskie					1
Melopsittacus undulatus	2021-10-05	Gdynia	244104	1			pomorskie					1
Melopsittacus undulatus	24.04.2019	Giżycko	29642	1			warmińsko-mazurskie			1
Melopsittacus undulatus	22.05.2019	Giżycko	29642	1			warmińsko-mazurskie			1
Melopsittacus undulatus	27.07.2019	Giżycko	29642	1			warmińsko-mazurskie			1
Melopsittacus undulatus	25.03.2019	Gliwice	177049	1			śląskie			1
Melopsittacus undulatus	04.06.2019	Gliwice	177049	1			śląskie			1
Melopsittacus undulatus	26.07.2019	Gliwice	177049	1			śląskie			1
Melopsittacus undulatus	02.08.2019	Gliwice	177049	1			śląskie			1
Melopsittacus undulatus	2021-07-05	Gliwice	177049	1			śląskie				1
Melopsittacus undulatus	2021-07-09	Gliwice	177049	1			śląskie				1
Melopsittacus undulatus	2021-07-11	Gliwice	177049	1			śląskie				1
Melopsittacus undulatus	2021-07-15	Gliwice	177049	1			śląskie					1
Melopsittacus undulatus	2021-07-18	Gliwice	177049	1			śląskie			1
Melopsittacus undulatus	2021-07-20	Gliwice	177049	1			śląskie					1
Melopsittacus undulatus	2021-08-03	Gliwice	177049	1			śląskie			1
Melopsittacus undulatus	2021-08-14	Gliwice	177049	1			śląskie				1
Melopsittacus undulatus	2021-08-22	Gliwice	177049	1			śląskie	3			1
Melopsittacus undulatus	2021-08-23	Gliwice	177049	1			śląskie				1
Melopsittacus undulatus	2021-09-08	Gliwice	177049	1			śląskie					1
Melopsittacus undulatus	20.06.2019	Głogów	67317	1			dolnośląskie				1
Melopsittacus undulatus	30.06.2019	Głogów	67317	1			dolnośląskie				1
Melopsittacus undulatus	2021-07-19	Głowaczów	845		1		mazowieckie			1
Melopsittacus undulatus	17.03.2019	Radlin	17759		1		śląskie					1
Melopsittacus undulatus	13.03.2019	Godzikowice	799		1		dolnośląskie				1
Melopsittacus undulatus	13.03.2019	Godzikowice	799		1		dolnośląskie				1
Melopsittacus undulatus	13.03.2019	Godzikowice	799		1		dolnośląskie				1
Melopsittacus undulatus	13.03.2019	Godzikowice	799		1		dolnośląskie				1
Melopsittacus undulatus	19.04.2019	Goleniów	22533	1			mazowieckie				1
Melopsittacus undulatus	08.05.2019	Gołaczewy	1449		1		małopolskie			1
Melopsittacus undulatus	26.06.2019	Gołaczewy	1449		1		małopolskie				1
Melopsittacus undulatus	25.07.2019	Gołaszyn	1230		1		wielkopolskie				1
Melopsittacus undulatus	26.05.2019	Gołkowice	4008		1		śląskie			1
Melopsittacus undulatus	12.03.2019	Gołuski	649		1		wielkopolskie			1
Melopsittacus undulatus	23.06.2019	Gortatowo	570		1		wielkopolskie			1	1		1
Melopsittacus undulatus	16.12.2018	Gorzów Wlkp	120087	1			lubuskie					1
Melopsittacus undulatus	15.07.2019	Gorzów Wlkp	120087	1			lubuskie			1
Melopsittacus undulatus	2021-07-01	Gorzów Wlkp	120087	1			lubuskie			1
Melopsittacus undulatus	05.06.2019	Góra	11678	1			pomorskie			1
Melopsittacus undulatus	2021-06-16	Kroczyce	1929		1		małopolskie					1
Melopsittacus undulatus	2021-06-22	Góry Lubiańskie	40		1		warmińsko mazurskie				1
Melopsittacus undulatus	2021-06-22	Góry Lubiańskie	40		1		warmińsko-mazurskie				1
Melopsittacus undulatus	2021-07-10	Grabowiec	318		1		świętokrzyskie				1
Melopsittacus undulatus	2021-11-02	Grodziec	1256		1		śląskie					1
Melopsittacus undulatus	2021-12-16	Grodzisk Wielkopolski	14595	1			mazowieckie			1
Melopsittacus undulatus	31.07.2019	Grójec	16674	1			mazowieckie			1
Melopsittacus undulatus	2021-09-11	Gryfów Śląski	6617	1			dolnośląskie				1
Melopsittacus undulatus	22.07.2019	Gzowice	376		1		mazowieckie			1
Melopsittacus undulatus	19.05.2019	Halinów	3745		1		mazowieckie				1
Melopsittacus undulatus	2021-06-23	Halinów	3745		1		mazowieckie			1
Melopsittacus undulatus	15.04.2019	Henryków	1418	1			mazowieckie				1
Melopsittacus undulatus	2021-06-25	Janów Podlaski	2720	1			podlaskie					1
Melopsittacus undulatus	15.04.2019	Jastrzębie Zdrój	89099	1			śląskie			1
Melopsittacus undulatus	14.07.2019	Jastrzębie Zdrój	89099	1			śląskie				1
Melopsittacus undulatus	03.08.2019	Jastrzębie Zdrój	89099	1			śląskie				1
Melopsittacus undulatus	2021-07-13	Jastrzębie Zdrój	89099	1			śląskie					1
Melopsittacus undulatus	2021-07-31	Jatutów	678		1		lubelskie			1
Melopsittacus undulatus	2021-06-29	Jaworznik	775		1		śląskie					1
Melopsittacus undulatus	24.12.2018	Jaworzno	90368	1			śląskie			1
Melopsittacus undulatus	2021-06-20	Jaworzyna Śląska	5111	1			dolnośląskie					1
Melopsittacus undulatus	31.01.2019	Jelcz Laskowice	15745	1			dolnośląskie			1
Melopsittacus undulatus	22.06.2019	Jelenia Góra	78335	1			dolnośląskie			1
Melopsittacus undulatus	27.07.2019	Jelenia Góra	78335	1			dolnośląskie			1
Melopsittacus undulatus	2021-07-21	Jelenia Góra	78335	1			dolnośląskie			1
Melopsittacus undulatus	2021-08-08	Jełowa	2000		1		opolskie				1
Melopsittacus undulatus	02.12.2018	Józefów	20605	1			mazowieckie			1
Melopsittacus undulatus	11.08.2019	Kalinowice	1709		1		lubelskie			1
Melopsittacus undulatus	29.07.2019	Kalisz	99106	1			wielkopolskie			1	1		1
Melopsittacus undulatus	2021-06-19	Kalisz	99106	1			wielkopolskie			1
Melopsittacus undulatus	2021-11-09	Kalisz	99106	1			wielkopolskie				1
Melopsittacus undulatus	2021-10-20	Kalwaria Zebrzydowska	4454	1			małopolskie			1
Melopsittacus undulatus	27.05.2019	Katowice	289162	1			śląskie				1
Melopsittacus undulatus	24.06.2019	Katowice	289162	1			śląskie			1
Melopsittacus undulatus	26.06.2019	Katowice	289162	1			śląskie			1	1		1
Melopsittacus undulatus	26.06.2019	Katowice	289162	1			śląskie			1
Melopsittacus undulatus	29.06.2019	Katowice	289162	1			śląskie					1
Melopsittacus undulatus	11.07.2019	Katowice	289162	1			śląskie				1
Melopsittacus undulatus	22.07.2019	Katowice	289162	1			śląskie			1
Melopsittacus undulatus	06.07.2019	Katowice	289162	1			śląskie			1
Melopsittacus undulatus	06.07.2019	Katowice	289162	1			śląskie			1
Melopsittacus undulatus	29.07.2019	Katowice	289162	1			śląskie			1
Melopsittacus undulatus	2021-06-17	Katowice	289162	1			śląskie				1
Melopsittacus undulatus	2021-06-28	Katowice	289162	1			śląskie					1
Melopsittacus undulatus	2021-08-01	Katowice	289162	1			śląskie			1
Melopsittacus undulatus	2021-08-22	Katowice	289162	1			śląskie				1
Melopsittacus undulatus	2021-08-30	Katowice	289162	1			śląskie				1
Melopsittacus undulatus	2021-09-14	Katowice	289162	1			śląskie				1
Melopsittacus undulatus	28.11.2018	Kąty Węgierskie	861		1		mazowieckie			1
Melopsittacus undulatus	18.11.2018	Kędzierzyn Koźle	53705	1			opolskie			1
Melopsittacus undulatus	28.04.2019	Kędzierzyn-Koźle	53705	1			opolskie			1
Melopsittacus undulatus	2021-10-03	Kędzierzyn-Koźle	53705	1			opolskie					1
Melopsittacus undulatus	21.03.2019	Kielce	192468	1			świętokrzyskie			1
Melopsittacus undulatus	05.04.2019	Kielce	192468	1			świętokrzyskie			1
Melopsittacus undulatus	21.04.2019	Kielce	192468	1			świętokrzyskie			1
Melopsittacus undulatus	27.04.2019	Kielce	192468	1			świętokrzyskie				1
Melopsittacus undulatus	04.05.2019	Kielce	192468	1			świętokrzyskie				1
Melopsittacus undulatus	24.06.2019	Kielce	192468	1			świętokrzyskie				1
Melopsittacus undulatus	17.07.2019	Kielce	192468	1			świętokrzyskie			1
Melopsittacus undulatus	30.07.2019	Kielce	192468	1			świętokrzyskie			1	1		1
Melopsittacus undulatus	30.07.2019	Kielce	192468	1			świętokrzyskie			1	1		1
Melopsittacus undulatus	01.08.2019	Kielce	192468	1			świętokrzyskie			1
Melopsittacus undulatus	01.08.2019	Kielce	192468	1			świętokrzyskie				1
Melopsittacus undulatus	04.08.2019	Kielce	192468	1			świętokrzyskie			1
Melopsittacus undulatus	2021-07-10	Kielce	192468	1			świętokrzyskie			1
Melopsittacus undulatus	2021-07-11	Kielce	192468	1			świętokrzyskie			1
Melopsittacus undulatus	2021-07-16	Kielce	192468	1			świętokrzyskie				1
Melopsittacus undulatus	2021-07-31	Kielce	192468	1			świętokrzyskie					1
Melopsittacus undulatus	2021-08-08	Kielce	192468	1			świętokrzyskie					1
Melopsittacus undulatus	2021-08-20	Kielce	192468	1			świętokrzyskie			1
Melopsittacus undulatus	2021-08-04	Kiełczewo	1501		1		wielkopolskie				1
Melopsittacus undulatus	11.06.2019	Kłodzko	26742	1			dolnośląskie					1
Melopsittacus undulatus	22.06.2019	Kobyłka	24415		1		mazowieckie					1
Melopsittacus undulatus	07.05.2019	Komorniki	5000	1			wielkopolskie			1
Melopsittacus undulatus	24.07.2019	Komorniki	5000	1			wielkopolskie			1
Melopsittacus undulatus	06.04.2019	Komorniki	5000	1			wielkopolskie			1
Melopsittacus undulatus	2021-06-30	Komorów	4570		1		mazowieckie			1
Melopsittacus undulatus	2021-06-21	Konin	72539	1			wielkopolskie				1
Melopsittacus undulatus	2021-06-21	Konin	72539	1			wielkopolskie				1
Melopsittacus undulatus	2021-09-02	Konstancin- Jeziorna	17191	1			mazowieckie			1
Melopsittacus undulatus	02.07.2019	Konstancin-Jeziorna	17191	1			mazowieckie					1
Melopsittacus undulatus	11.08.2019	Konstancin-Jeziorna	17191	1			mazowieckie					1
Melopsittacus undulatus	14.12.2018	Kopaczów	329		1		dolnośląskie			1
Melopsittacus undulatus	09.05.2019	Kopice	842		1		mazowieckie			1
Melopsittacus undulatus	2021-06-28	Kostrzyn	9677	1			wielkopolskie				1
Melopsittacus undulatus	2021-06-28	Kostrzyn	9677	1			wielkopolskie			1
Melopsittacus undulatus	18.11.2018	Koszalin	105801	1			zachodniopomorskie			1
Melopsittacus undulatus	2019-01-31	Koszalin	105801	1			zachodniopomorskie				1
Melopsittacus undulatus	10.07.2019	Koszalin	105801	1			zachodniopomorskie			1
Melopsittacus undulatus	2021-07-28	Koszalin	105801	1			zachodniopomorskie				1
Melopsittacus undulatus	2021-07-29	Koszalin	105801	1			zachodniopomorskie			1
Melopsittacus undulatus	2021-08-11	Koszalin	105801	1			zachodniopomorskie			1
Melopsittacus undulatus	2021-12-18	Koszalin	105801	1			zachodniopomorskie			1
Melopsittacus undulatus	08.06.2019	Kościan	23596	1			wielkopolskie				1
Melopsittacus undulatus	06.04.2019	Kowale	4470		1		pomorskie			1
Melopsittacus undulatus	11.06.2019	Kowary	10741	1			dolnośląskie			1
Melopsittacus undulatus	02.05.2019	Kozienice	16877	1			mazowieckie					1
Melopsittacus undulatus	20.06.2019	Kozienice	16877	1			mazowieckie				1
Melopsittacus undulatus	20.06.2019	Kozienice	16877	1			mazowieckie				1
Melopsittacus undulatus	20.06.2019	Kozienice	16877	1			mazowieckie				1
Melopsittacus undulatus	02.12.2018	Kórnik	7784	1			wielkopolskie			1
Melopsittacus undulatus	23.04.2019	Kraków	782100	1			małopolskie			1	1		1
Melopsittacus undulatus	20.05.2019	Kraków	782100	1			małopolskie				1
Melopsittacus undulatus	27.05.2019	Kraków	782100	1			małopolskie			1	1		1
Melopsittacus undulatus	01.06.2019	Kraków	782100	1			małopolskie			1
Melopsittacus undulatus	07.06.2019	Kraków	782100	1			małopolskie				1
Melopsittacus undulatus	07.06.2019	Kraków	782100	1			małopolskie				1
Melopsittacus undulatus	07.06.2019	Kraków	782100	1			małopolskie			1
Melopsittacus undulatus	12.06.2019	Kraków	782100	1			małopolskie				1
Melopsittacus undulatus	12.06.2019	Kraków	782100	1			małopolskie			1
Melopsittacus undulatus	16.06.2019	Kraków	782100	1			małopolskie			1
Melopsittacus undulatus	22.06.2019	Kraków	782100	1			małopolskie			1
Melopsittacus undulatus	10.06.2019	Kraków	782100	1			małopolskie				1
Melopsittacus undulatus	10.06.2019	Kraków	782100	1			małopolskie				1
Melopsittacus undulatus	01.08.2019	Kraków	782100	1			małopolskie			1
Melopsittacus undulatus	2021-06-21	Kraków	782100	1			małopolskie				1
Melopsittacus undulatus	2021-06-17	Kraków	782100	1			małopolskie				1
Melopsittacus undulatus	2021-06-17	Kraków	782100	1			małopolskie				1
Melopsittacus undulatus	2021-07-07	Kraków	782100	1			małopolskie			1
Melopsittacus undulatus	2021-07-13	Kraków	782100	1			małopolskie					1
Melopsittacus undulatus	2021-07-24	Kraków	782100	1			małopolskie			1
Melopsittacus undulatus	2021-07-26	Kraków	782100	1			małopolskie				1
Melopsittacus undulatus	2021-07-27	Kraków	782100	1			małopolskie			1
Melopsittacus undulatus	2021-07-28	Kraków	782100	1			małopolskie				1
Melopsittacus undulatus	2021-09-12	Kraków	782100	1			małopolskie					1
Melopsittacus undulatus	2021-10-03	Kraków	782100	1			małopolskie				1
Melopsittacus undulatus	2021-10-07	Kraków	782100	1			małopolskie				1
Melopsittacus undulatus	16.06.2019	Krasnobród	3101	1			lubelskie					1
Melopsittacus undulatus	28.11.2018	Kraśnik	36870	1			lubelskie					1
Melopsittacus undulatus	2021-06-27	Kraśnik	36870	1			lubelskie			1
Melopsittacus undulatus	29.07.2019	Krosinek	225		1		wielkopolskie			1
Melopsittacus undulatus	2021-09-15	Krościenko Wyżne	4487		1		podkarpackie					1
Melopsittacus undulatus	23.06.2019	Krotoszyn	28804	1			wielkopolskie				1
Melopsittacus undulatus	08.08.2019	Krotoszyn	28804	1			wielkopolskie					1
Melopsittacus undulatus	2021-07-19	Kruszyna	726		1		lubuskie			1
Melopsittacus undulatus	2021-06-30	Ksawerów	6729		1		łódzkie			1
Melopsittacus undulatus	12.08.2019	Kurowice	972		1		łódzkie			1
Melopsittacus undulatus	2021-08-18	Kuźnica	628		1		pomorskie					1
Melopsittacus undulatus	31.07.2019	Kwidzyn	38179	1			pomorskie			1	1		1
Melopsittacus undulatus	2021-10-05	Legionowo	53886	1			mazowieckie			1
Melopsittacus undulatus	2021-07-31	Legnica	98436	1			dolnośląskie				1
Melopsittacus undulatus	2021-07-31	Legnica	98436	1			dolnośląskie				1
Melopsittacus undulatus	23.06.2019	Leoncin	563	1			mazowieckie				1
Melopsittacus undulatus	21.06.2019	Leszno	62854	1			wielkopolskie			1
Melopsittacus undulatus	01.07.2019	Leszno	62854	1			wielkopolskie			1
Melopsittacus undulatus	25.07.2019	Leszno	62854	1			wielkopolskie			1
Melopsittacus undulatus	2021-08-04	Leszno	62854	1			wielkopolskie			1
Melopsittacus undulatus	2021-09-05	Leszno	62854	1			wielkopolskie			1
Melopsittacus undulatus	17.03.2019	Lubieszów	503		1		opolskie				1
Melopsittacus undulatus	07.08.2019	Lubin	71710	1			dolnośląskie				1
Melopsittacus undulatus	12.06.2019	Lublin	337788	1			lubelskie				1
Melopsittacus undulatus	02.07.2019	Lublin	337788	1			lubelskie					1
Melopsittacus undulatus	06.08.2019	Lublin	337788	1			lubelskie				1
Melopsittacus undulatus	2021-08-22	Lublin	337788	1			lubelskie				1
Melopsittacus undulatus	2021-08-31	Lublin	337788	1			lubelskie			1
Melopsittacus undulatus	23.06.2019	Lubliniec	24518	1			śląskie				1
Melopsittacus undulatus	20.07.2019	Lubliniec	24518	1			śląskie				1
Melopsittacus undulatus	13.07.2019	Luboń	32015	1			wielkopolskie			1
Melopsittacus undulatus	24.07.2019	Luboń	32015	1			wielkopolskie				1
Melopsittacus undulatus	12.08.2019	Luboń	32015	1			wielkopolskie				1
Melopsittacus undulatus	12.08.2019	Luboń	32015	1			wielkopolskie				1
Melopsittacus undulatus	12.08.2019	Luboń	32015	1			wielkopolskie				1
Melopsittacus undulatus	2021-06-25	Luboń	32015	1			wielkopolskie			1
Melopsittacus undulatus	2021-08-16	Luboń	32015	1			wielkopolskie			1
Melopsittacus undulatus	2021-07-27	Łaziska Górne	22300	1			śląskie			1
Melopsittacus undulatus	09.05.2019	Łęknica	2459	1			lubuskie					1
Melopsittacus undulatus	2021-10-26	Łomianki	17042	1			mazowieckie				1
Melopsittacus undulatus	2021-10-26	Łomianki	17042	1			mazowieckie				1
Melopsittacus undulatus	04.11.2018	Łódź	664071	1			łódzkie			1
Melopsittacus undulatus	21.11.2018	Łódź	664071	1			łódzkie			1
Melopsittacus undulatus	08.04.2019	Łódź	664071	1			łódzkie				1
Melopsittacus undulatus	08.04.2019	Łódź	664071	1			łódzkie				1
Melopsittacus undulatus	03.05.2019	Łódź	664071	1			łódzkie			1
Melopsittacus undulatus	12.05.2019	Łódź	664071	1			łódzkie			1
Melopsittacus undulatus	03.06.2019	Łódź	664071	1			łódzkie			1
Melopsittacus undulatus	09.06.2019	Łódź	664071	1			łódzkie				1
Melopsittacus undulatus	23.06.2019	Łódź	664071	1			łódzkie			1
Melopsittacus undulatus	24.06.2019	Łódź	664071	1			łódzkie				1
Melopsittacus undulatus	02.07.2019	Łódź	664071	1			łódzkie					1
Melopsittacus undulatus	07.07.2019	Łódź	664071	1			łódzkie				1
Melopsittacus undulatus	16.07.2019	Łódź	664071	1			łódzkie					1
Melopsittacus undulatus	04.08.2019	Łódź	664071	1			łódzkie			1
Melopsittacus undulatus	11.08.2019	Łódź	664071	1			łódzkie			1
Melopsittacus undulatus	2021-07-10	Łódź	664071	1			łódzkie				1
Melopsittacus undulatus	2021-07-23	Łódź	664071	1			łódzkie			1
Melopsittacus undulatus	2021-07-26	Łódź	664071	1			łódzkie				1
Melopsittacus undulatus	2021-08-05	Łódź	664071	1			łódzkie			1
Melopsittacus undulatus	2021-08-13	Łódź	664071	1			łódzkie					1
Melopsittacus undulatus	2021-09-19	Łódź	664071	1			łódzkie			1
Melopsittacus undulatus	2021-11-09	Łódź	664071	1			łódzkie					1
Melopsittacus undulatus	2021-12-20	Łódź	664071	1			łódzkie			1
Melopsittacus undulatus	2021-07-25	Maków Podhalański	5824	1			małopolskie					1
Melopsittacus undulatus	13.06.2019	Malbork	37896	1			pomorskie				1
Melopsittacus undulatus	2021-07-24	Małogoszcz	3809	1			świętokrzyskie			1
Melopsittacus undulatus	06.08.2019	Marki	35461	1			mazowieckie				1
Melopsittacus undulatus	2021-06-22	Marysin	908		1		lubelskie				1
Melopsittacus undulatus	2021-08-14	Międzyświeć	1000		1		śląskie					1
Melopsittacus undulatus	2021-07-01	Mińsk Mazowiecki	40999	1			mazowieckie					1
Melopsittacus undulatus	2021-07-11	Mińsk Mazowiecki	40999	1			mazowieckie			1
Melopsittacus undulatus	2021-08-20	Mirów	151		1		śląskie			1
Melopsittacus undulatus	02.04.2019	Mława	33700	1			mazowieckie			1
Melopsittacus undulatus	2019-09-10	Mortęgi	494		1		warmińsko-mazurskie				1
Melopsittacus undulatus	10.07.2019	Mysłowice	74559	1			śląskie			1
Melopsittacus undulatus	28.07.2019	Mysłowice	74559	1			śląskie			1
Melopsittacus undulatus	2021-08-05	Mysłowice	74559	1			śląskie			1
Melopsittacus undulatus	2021-08-25	Mysłowice	74559	1			śląskie					1
Melopsittacus undulatus	27.05.2019	Mystków	1860		1		małopolskie			1
Melopsittacus undulatus	2021-06-18	Niekazanice	137		1		opolskie				1
Melopsittacus undulatus	2021-06-18	Niekazanice	137		1		opolskie				1
Melopsittacus undulatus	2021-07-25	Niezdara	536		1		śląskie				1
Melopsittacus undulatus	03.08.2019	Nowa Sól	38645	1			lubuskie			1
Melopsittacus undulatus	2021-07-14	Nowe Grocholice	1350		1		mazowieckie					1
Melopsittacus undulatus	09.04.2019	Nowe Miasto nad Pilicą	3890	1			mazowieckie			1
Melopsittacus undulatus	19.06.2019	Nowe Tłoki	673		1		wielkopolskie			1	1		1
Melopsittacus undulatus	01.04.2019	Nowogard	16816	1			zachodniopomorskie			1	1		1
Melopsittacus undulatus	17.04.2019	Nowy Dwór Mazowiecki	28660	1			mazowieckie				1
Melopsittacus undulatus	2021-09-16	Nowy Dwór Mazowiecki	28660	1			mazowieckie			1
Melopsittacus undulatus	12.05.2019	Nowy Sącz	83558	1			małopolskie			1	1		1
Melopsittacus undulatus	2021-07-17	Nowy Targ	33293	1			małopolskie					1
Melopsittacus undulatus	2021-10-07	Nowy Targ	33293	1			małopolskie			1
Melopsittacus undulatus	12.06.2019	Nysa	44243	1			opolskie			1
Melopsittacus undulatus	04.07.2019	Nysa	44243	1			opolskie				1
Melopsittacus undulatus	10.08.2019	Nysa	44243	1			opolskie					1
Melopsittacus undulatus	2021-07-20	Nysa	44243	1			opolskie			1
Melopsittacus undulatus	26.04.2019	Oborniki	18416	1			wielkopolskie					1
Melopsittacus undulatus	2021-09-16	Oborniki Śląskie	9120	1			dolnośląskie					1
Melopsittacus undulatus	08.03.2019	Ochmanów	646		1		małopolskie				1
Melopsittacus undulatus	2021-09-15	Ocice k. Bolesławca	974		1		dolnośląskie			1
Melopsittacus undulatus	2021-08-08	Ogrodzona	861		1		śląskie			1
Melopsittacus undulatus	22.04.2019	Oleśnica	36286	1			dolnośląskie				1
Melopsittacus undulatus	22.06.2019	Oleśnica	36286	1			dolnośląskie			1	1		1
Melopsittacus undulatus	24.07.2019	Olkusz	35170	1			małopolskie				1
Melopsittacus undulatus	25.11.2018	Olsztyn	170622	1			warmińsko-mazurskie					1
Melopsittacus undulatus	2021-07-16	Olsztyn	170622	1			warmińsko-mazurskie				1
Melopsittacus undulatus	2021-07-28	Olsztyn	170622	1			warmińsko-mazurskie			1
Melopsittacus undulatus	05.07.2019	Oława	33108	1			dolnośląskie			1
Melopsittacus undulatus	11.04.2019	Opole	127839	1			opolskie			1
Melopsittacus undulatus	2021-06-26	Opole	127839	1			opolskie			1
Melopsittacus undulatus	2021-07-18	Opole	127839	1			opolskie					1
Melopsittacus undulatus	2021-07-18	Opole	127839	1			opolskie				1
Melopsittacus undulatus	2021-07-20	Opole	127839	1			opolskie					1
Melopsittacus undulatus	2021-07-24	Opole	127839	1			opolskie					1
Melopsittacus undulatus	2021-08-28	Opole	127839	1			opolskie			1
Melopsittacus undulatus	2021-10-11	Opole	127839	1			opolskie					1
Melopsittacus undulatus	14.05.2019	Ostrowiec Świętokrzyski	67404	1			świętokrzyskie			1
Melopsittacus undulatus	2021-10-24	Ostrowiec Świętokrzyski	67404	1			świętokrzyskie			1
Melopsittacus undulatus	02.08.2019	Ostróda	32714	1			warmińsko-mazurskie			1	1		1
Melopsittacus undulatus	25.05.2019	Ostrów Wielkopolski	71560	1			wielkopolskie					1
Melopsittacus undulatus	12.07.2019	Ostrów Wielkopolski	71560	1			wielkopolskie			1
Melopsittacus undulatus	2021-07-02	Oświęcim	37231	1			małopolskie					1
Melopsittacus undulatus	2021-09-16	Oświęcim	37231	1			małopolskie				1
Melopsittacus undulatus	2021-09-16	Oświęcim	37231	1			małopolskie				1
Melopsittacus undulatus	30.07.2019	Otwock	44207	1			mazowieckie			1
Melopsittacus undulatus	2021-06-19	Otwock	44207	1			mazowieckie			1
Melopsittacus undulatus	2021-10-30	Ożarów Mazowiecki	12285	1			mazowieckie			1
Melopsittacus undulatus	31.03.2019	Pabianice	63945	1			łódzkie			1
Melopsittacus undulatus	25.04.2019	Pabianice	63945	1			łódzkie				1
Melopsittacus undulatus	28.07.2019	Pabianice	63945	1			łódzkie			1
Melopsittacus undulatus	2021-09-03	Pabianice	63945	1			łódzkie			1
Melopsittacus undulatus	13.07.2019	Pakość	5676	1			kujawsko-pomorskie			1
Melopsittacus undulatus	12.08.2019	Pasłęk	12298	1			warmińsko-mazurskie				1
Melopsittacus undulatus	2019-08-13	Pęcice	822		1		mazowieckie			1
Melopsittacus undulatus	31.05.2019	Piaseczno	44788	1			mazowieckie					1
Melopsittacus undulatus	17.06.2019	Piekary Śląskie	54860	1			śląskie				1
Melopsittacus undulatus	03.07.2019	Piekary Śląskie	54860	1			śląskie				1
Melopsittacus undulatus	26.04.2019	Pieńsk	5763	1			dolnośląskie					1
Melopsittacus undulatus	03.07.2019	Pietraszyn	350		1		śląskie				1
Melopsittacus undulatus	26.05.2019	Pilchowice	2919		1		śląskie			1
Melopsittacus undulatus	2021-09-08	Pilchowice	2919		1		śląskie			1
Melopsittacus undulatus	2021-09-18	Piła	71846	1			wielkopolskie			1
Melopsittacus undulatus	03.06.2019	Piotrków Trybunalski	72250	1			łódzkie					1
Melopsittacus undulatus	27.06.2019	Piotrków Trybunalski	72250	1			łódzkie			1
Melopsittacus undulatus	25.07.2019	Plewiska	9498		1		wielkopolskie			1
Melopsittacus undulatus	30.07.2019	Plewiska	9498		1		wielkopolskie				1
Melopsittacus undulatus	2021-08-30	Płock	118268	1			mazowieckie				1
Melopsittacus undulatus	04.08.2019	Pokrzywna	237		1		opolskie			1	1		1
Melopsittacus undulatus	06.07.2019	Police	32034	1			zachodniopomorskie			1	1		1
Melopsittacus undulatus	12.07.2019	Police	32034	1			zachodniopomorskie				1
Melopsittacus undulatus	2021-09-28	Police	32034	1			zachodniopomorskie				1
Melopsittacus undulatus	2021-07-16	Polkowice	22486	1			dolnośląskie			1
Melopsittacus undulatus	2021-11-20	Polkowice	22486	1			dolnośląskie					1
Melopsittacus undulatus	2021-10-06	Poniatowa	8908	1			lubelskie				1
Melopsittacus undulatus	2021-07-25	Porosły	790		1		podlaskie				1
Melopsittacus undulatus	2021-07-25	Porosły	790		1		podlaskie				1
Melopsittacus undulatus	03.12.2018	Poznań	532048	1			wielkopolskie		1
Melopsittacus undulatus	01.12.2018	Poznań	532048	1			wielkopolskie					1
Melopsittacus undulatus	23.03.2019	Poznań	532048	1			wielkopolskie			1
Melopsittacus undulatus	08.04.2019	Poznań	532048	1			wielkopolskie			1
Melopsittacus undulatus	19.04.2019	Poznań	532048	1			wielkopolskie			1
Melopsittacus undulatus	21.04.2019	Poznań	532048	1			wielkopolskie			1
Melopsittacus undulatus	10.05.2019	Poznań	532048	1			wielkopolskie			1
Melopsittacus undulatus	16.06.2019	Poznań	532048	1			wielkopolskie			1
Melopsittacus undulatus	26.06.2019	Poznań	532048	1			wielkopolskie					1
Melopsittacus undulatus	30.06.2019	Poznań	532048	1			wielkopolskie			1
Melopsittacus undulatus	08.07.2019	Poznań	532048	1			wielkopolskie				1
Melopsittacus undulatus	08.07.2019	Poznań	532048	1			wielkopolskie			1
Melopsittacus undulatus	18.07.2019	Poznań	532048	1			wielkopolskie					1
Melopsittacus undulatus	25.07.2019	Poznań	532048	1			wielkopolskie			1
Melopsittacus undulatus	09.07.2019	Poznań	532048	1			wielkopolskie				1
Melopsittacus undulatus	09.07.2019	Poznań	532048	1			wielkopolskie				1
Melopsittacus undulatus	02.08.2019	Poznań	532048	1			wielkopolskie				1
Melopsittacus undulatus	12.08.2019	Poznań	532048	1			wielkopolskie			1
Melopsittacus undulatus	2021-06-18	poznań	532048	1			wielkopolskie				1
Melopsittacus undulatus	2021-07-02	Poznań	532048	1			wielkopolskie			1
Melopsittacus undulatus	2021-07-02	Poznań	532048	1			wielkopolskie			1
Melopsittacus undulatus	2021-07-06	poznań	532048	1			wielkopolskie			1
Melopsittacus undulatus	2021-07-11	Poznań	532048	1			wielkopolskie				1
Melopsittacus undulatus	2021-07-11	Poznań	532048	1			wielkopolskie					1
Melopsittacus undulatus	2021-07-11	Poznań	532048	1			wielkopolskie				1
Melopsittacus undulatus	2021-07-30	Poznań	532048	1			wielkopolskie			1
Melopsittacus undulatus	2021-07-30	Poznań	532048	1			wielkopolskie					1
Melopsittacus undulatus	2021-07-31	Poznań	532048	1			wielkopolskie			1
Melopsittacus undulatus	2021-07-31	Poznań	532048	1			wielkopolskie					1
Melopsittacus undulatus	2021-08-04	Poznań	532048	1			wielkopolskie			1
Melopsittacus undulatus	2021-08-05	Poznań	532048	1			wielkopolskie					1
Melopsittacus undulatus	2021-08-07	Poznań	532048	1			wielkopolskie				1
Melopsittacus undulatus	2021-08-12	Poznań	532048	1			wielkopolskie					1
Melopsittacus undulatus	2021-08-13	Poznań	532048	1			wielkopolskie				1
Melopsittacus undulatus	2021-08-17	Poznań	532048	1			wielkopolskie				1
Melopsittacus undulatus	2021-09-06	Poznań	532048	1			wielkopolskie				1
Melopsittacus undulatus	2021-09-06	Poznań	532048	1			wielkopolskie				1
Melopsittacus undulatus	2021-09-06	Poznań	532048	1			wielkopolskie				1
Melopsittacus undulatus	2021-09-03	Poznań	532048	1			wielkopolskie				1
Melopsittacus undulatus	2021-09-17	Poznań	532048	1			wielkopolskie					1
Melopsittacus undulatus	2021-09-30	Poznań	532048	1			wielkopolskie			1
Melopsittacus undulatus	2021-10-05	Poznań	532048	1			wielkopolskie			1
Melopsittacus undulatus	2021-10-22	Poznań	532048	1			wielkopolskie	1			1
Melopsittacus undulatus	2021-10-24	Poznań	532048	1			wielkopolskie			1
Melopsittacus undulatus	2021-12-10	Poznań	532048	1			wielkopolskie			1
Melopsittacus undulatus	2021-08-22	Prawiedniki	1146		1		lubelskie			1
Melopsittacus undulatus	07.08.2019	Proszowice	5983	1			małopolskie				1
Melopsittacus undulatus	24.06.2019	Prudnik	21170	1			opolskie				1
Melopsittacus undulatus	28.07.2019	Pruszcz Gdański	31822	1			pomorskie			1
Melopsittacus undulatus	2021-08-03	Pruszcz Gdański	31822	1			pomorskie			1
Melopsittacus undulatus	04.11.2018	Pruszków	62623	1			mazowieckie				1
Melopsittacus undulatus	25.06.2019	Pruszków	62623	1			mazowieckie			1	1		1
Melopsittacus undulatus	2021-07-11	Pruszków	62623	1			mazowieckie				1
Melopsittacus undulatus	2021-07-14	Pruszków	62623	1			mazowieckie				1
Melopsittacus undulatus	24.05.2019	Przeciszów	3963		1		małopolskie			1
Melopsittacus undulatus	2021-10-03	Przemyśl	59779	1			podkarpackie			1
Melopsittacus undulatus	2021-06-16	Przeźmierowo	6282		1		wielkopolskie				1
Melopsittacus undulatus	2021-06-17	Pszczyna	25622	1			śląskie					1
Melopsittacus undulatus	26.06.2019	Pszów	13844	1			śląskie				1
Melopsittacus undulatus	16.03.2019	Puszczykowo	9756	1			wielkopolskie			1
Melopsittacus undulatus	2021-06-25	Rabień	600		1		łódzkie					1
Melopsittacus undulatus	2021-08-19	Rabka Zdrój	12626	1			małopolskie			1
Melopsittacus undulatus	2021-08-10	Racibórz	54739	1			śląskie			1
Melopsittacus undulatus	04.07.2019	Radlin	17759	1			śląskie			1
Melopsittacus undulatus	23.05.2019	Radom	209296	1			mazowieckie			1
Melopsittacus undulatus	21.06.2019	Radom	209296	1			mazowieckie					1
Melopsittacus undulatus	2021-07-17	Radom	209296	1			mazowieckie			1
Melopsittacus undulatus	2021-10-04	Radom	209296	1			mazowieckie				1
Melopsittacus undulatus	11.05.2019	Radwanowice	651		1		małopolskie			1
Melopsittacus undulatus	24.06.2019	Radzymin	12244	1			mazowieckie			1
Melopsittacus undulatus	29.04.2019	Radzyń Podlaski	15566	1			podaskie				1
Melopsittacus undulatus	20.06.2019	Reda	25102	1			pomorskie			1	1		1
Melopsittacus undulatus	31.05.2019	Rowy	412		1		pomorskie				1
Melopsittacus undulatus	2021-06-27	Ruda	219		1		kujawsko-pomorskie			1
Melopsittacus undulatus	28.07.2019	Ruda Kozielska	654		1		śląskie			1
Melopsittacus undulatus	12.04.2019	Ruda Śląska	138132	1			śląskie			1
Melopsittacus undulatus	01.05.2019	Ruda Śląska	138132	1			śląskie					1
Melopsittacus undulatus	08.07.2019	Ruda Śląska	138132	1			śląskie		1
Melopsittacus undulatus	07.07.2019	Ruda Śląska	138132	1			śląskie			1
Melopsittacus undulatus	09.07.2019	Ruda Śląska	138132	1			śląskie				1
Melopsittacus undulatus	2021-07-14	Ruda Śląska	138132	1			śląskie			1
Melopsittacus undulatus	2021-07-28	Ruda Śląska	138132	1			śląskie			1
Melopsittacus undulatus	2021-11-11	Ruda Śląska	138132	1			śląskie				1
Melopsittacus undulatus	11.07.2019	Rudnik Wielki	953		1		śląskie			1
Melopsittacus undulatus	25.06.2019	Rumia	48632	1			pomorskie			1
Melopsittacus undulatus	2021-08-25	Rumia	48632	1			pomorskie			1
Melopsittacus undulatus	23.06.2019	Rybnik	137128	1			śląskie			1
Melopsittacus undulatus	08.07.2019	Rybnik	137128	1			śląskie				1
Melopsittacus undulatus	07.08.2019	Rybnik	137128	1			śląskie			1
Melopsittacus undulatus	2021-06-24	Rybnik	137128	1			śląskie			1
Melopsittacus undulatus	2021-07-13	Rybnik	137128	1			śląskie			1
Melopsittacus undulatus	2021-09-23	Rybnik	137128	1			śląskie				1
Melopsittacus undulatus	2021-06-16	Rybno	31		1		podlaskie			1
Melopsittacus undulatus	20.05.2019	Rychnów	700		1		zachodniopomorskie			1	1		1
Melopsittacus undulatus	14.06.2019	Rzeszów	198609	1			podkarpackie			1
Melopsittacus undulatus	23.06.2019	Rzeszów	198609	1			podkarpackie					1
Melopsittacus undulatus	2021-08-08	Rzeszów	198609	1			podkarpackie				1
Melopsittacus undulatus	2021-07-07	Sabnie	386		1		mazowieckie			1
Melopsittacus undulatus	2021-07-05	Siechnice	9096	1			dolnośląskie				1
Melopsittacus undulatus	2021-10-03	Siechnice	9096	1			dolnośląskie					1
Melopsittacus undulatus	03.08.2019	Siedlce	77813	1			mazowieckie			1
Melopsittacus undulatus	17.02.2019	Siemianowice Śląskie	66270	1			śląskie			1
Melopsittacus undulatus	22.04.2019	Siemianowice Śląskie	66270	1			śląskie			1
Melopsittacus undulatus	01.06.2019	Siemianowice Śląskie	66270	1			śląskie				1
Melopsittacus undulatus	2021-07-23	Siemianowice Śląskie	66270	1			śląskie				1
Melopsittacus undulatus	2021-08-26	Siemianowice Śląskie	66270	1			śląskie					1
Melopsittacus undulatus	2021-10-06	Siemianowice Śląskie	66270	1			śląskie				1
Melopsittacus undulatus	23.05.2019	Sieradz	41953	1			łódzkie				1
Melopsittacus undulatus	25.05.2019	Sierakowice	6885		1		pomorskie			1
Melopsittacus undulatus	02.02.2019	Sierakowo	281		1		wielkopolskie			1
Melopsittacus undulatus	05.06.2019	Sieraków	1358		1		wielkopolskie			1
Melopsittacus undulatus	2021-08-17	Sierosław	904		1		wielkopolskie				1
Melopsittacus undulatus	12.08.2019	Skarżysko Kamienna	45953	1			świętokrzyskie				1
Melopsittacus undulatus	2021-07-11	Skierniewice	47932	1			łódzkie			1
Melopsittacus undulatus	06.06.2019	Skoki	3972		1		wielkopolskie			1
Melopsittacus undulatus	2021-07-14	Skórzewo	8034		1		wielkopolskie			1
Melopsittacus undulatus	2021-07-19	Sława	4290	1			lubuskie				1
Melopsittacus undulatus	2021-06-22	Sławno	12288	1			zachodniopomorskie				1
Melopsittacus undulatus	2021-09-01	Słubice	16644	1			lubuskie				1
Melopsittacus undulatus	11.08.2019	Słupca	13773	1			wielkopolskie			1
Melopsittacus undulatus	22.05.2019	Słupsk	89180	1			pomorskie			1
Melopsittacus undulatus	2021-12-20	Słupsk	89180	1			pomorskie			1
Melopsittacus undulatus	23.05.2019	Smolec	5384		1		dolnośląskie			1
Melopsittacus undulatus	07.04.2019	Sochaczew	36790	1			mazowieckie			1
Melopsittacus undulatus	11.03.2019	Solec Kujawski	15635	1			kujawsko-pomorskie			1
Melopsittacus undulatus	30.03.2019	Sopot	35049	1			pomorskie			1
Melopsittacus undulatus	01.07.2019	Sopot	35049	1			pomorskie					1
Melopsittacus undulatus	2021-07-18	Sopot	35049	1			pomorskie			1
Melopsittacus undulatus	13.03.2019	Sosnowiec	195978	1			śląskie				1
Melopsittacus undulatus	19.05.2019	Sosnowiec	195978	1			śląskie			1
Melopsittacus undulatus	15.05.2019	Sosnowiec	195978	1			śląskie			1	1		1
Melopsittacus undulatus	15.05.2019	Sosnowiec	195978	1			śląskie				1
Melopsittacus undulatus	15.05.2019	Sosnowiec	195978	1			śląskie				1
Melopsittacus undulatus	12.06.2019	Sosnowiec	195978	1			śląskie			1
Melopsittacus undulatus	24.06.2019	Sosnowiec	195978	1			śląskie					1
Melopsittacus undulatus	30.07.2019	Sosnowiec	195978	1			śląskie			1
Melopsittacus undulatus	2021-06-27	Sosnowiec	195978	1			śląskie				1
Melopsittacus undulatus	2021-07-26	Sosnowiec	195978	1			śląskie				1
Melopsittacus undulatus	2021-08-12	Sosnowiec	195978	1			śląskie			1
Melopsittacus undulatus	2021-08-13	Sosnowiec	195978	1			śląskie			1
Melopsittacus undulatus	2021-08-16	Sosnowiec	195978	1			śląskie				1
Melopsittacus undulatus	26.07.2019	Stale	1945		1		podkarpackie		1
Melopsittacus undulatus	2021-07-05	Stargard Szczeciński	67430	1			zachodniopomorskie				1
Melopsittacus undulatus	2021-08-21	Stargard Szczeciński	67430	1			zachodniopomorskie					1
Melopsittacus undulatus	2021-09-20	Starzyno	1251		1		pomorskie			1
Melopsittacus undulatus	2021-07-08	Stąporków	5754	1			świętokrzyskie				1
Melopsittacus undulatus	2021-07-08	Stąporków	5754	1			świętokrzyskie				1
Melopsittacus undulatus	2021-06-28	Stęszew	5941	1			wielkopolskie			1
Melopsittacus undulatus	13.05.2019	Stoczek Łukowski	2500		1		lubelskie				1
Melopsittacus undulatus	2021-08-04	Strykowo	1436		1		wielkopolskie			1
Melopsittacus undulatus	2021-09-25	Strzegowo	2077		1		mazowieckie			1
Melopsittacus undulatus	13.07.2019	Stubno	1331		1		podkarpackie			1
Melopsittacus undulatus	07.07.2019	Suchy Las	6622		1		wielkopolskie				1
Melopsittacus undulatus	2021-06-24	Sulechów	16750	1			lubuskie			1
Melopsittacus undulatus	03.06.2019	Sulejówek	19481	1			mazowieckie			1	1		1
Melopsittacus undulatus	27.07.2019	Sulejówek	19481	1			mazowieckie			1
Melopsittacus undulatus	2021-09-08	Sulejówek	19481	1			mazowieckie			1
Melopsittacus undulatus	2021-07-08	Sulinowo	4905	1			zachodniopomorskie					1
Melopsittacus undulatus	28.05.2019	Sulnowo	702		1		kujawsko-pomorskie			1
Melopsittacus undulatus	2021-07-16	Sułków	1131		1		małopolskie			1
Melopsittacus undulatus	23.05.2019	Suwałki	69639	1			podlaskie			1
Melopsittacus undulatus	2021-08-03	Suwałki	69639	1			podlaskie					1
Melopsittacus undulatus	2021-09-17	Suwałki	69639	1			podlaskie				1
Melopsittacus undulatus	2021-09-17	Suwałki	69639	1			podlaskie				1
Melopsittacus undulatus	25.06.2019	Swarzędz	30739	1			wielkopolskie				1
Melopsittacus undulatus	2021-08-25	Swarzędz	30739	1			wielkopolskie				1
Melopsittacus undulatus	28.12.2018	Szczecin	396472	1			zachodniopomorskie			1
Melopsittacus undulatus	09.04.2019	Szczecin	396472	1			zachodniopomorskie			1
Melopsittacus undulatus	22.04.2019	Szczecin	396472	1			zachodniopomorskie			1
Melopsittacus undulatus	22.04.2019	Szczecin	396472	1			zachodniopomorskie				1
Melopsittacus undulatus	22.05.2019	Szczecin	396472	1			zachodniopomorskie				1
Melopsittacus undulatus	15.06.2019	Szczecin	396472	1			zachodniopomorskie			1	1		1
Melopsittacus undulatus	27.06.2019	Szczecin	396472	1			zachodniopomorskie					1
Melopsittacus undulatus	15.07.2019	Szczecin	396472	1			zachodniopomorskie			1
Melopsittacus undulatus	23.07.2019	Szczecin	396472	1			zachodniopomorskie			1
Melopsittacus undulatus	24.07.2019	Szczecin	396472	1			zachodniopomorskie					1
Melopsittacus undulatus	24.07.2019	Szczecin	396472	1			zachodniopomorskie			1
Melopsittacus undulatus	27.07.2019	Szczecin	396472	1			zachodniopomorskie				1
Melopsittacus undulatus	27.07.2019	Szczecin	396472	1			zachodniopomorskie				1
Melopsittacus undulatus	2021-06-20	Szczecin	396472	1			zachodniopomorskie	1			1
Melopsittacus undulatus	2021-06-22	Szczecin	396472	1			zachodniopomorskie					1
Melopsittacus undulatus	2021-06-29	Szczecin	396472	1			zachodniopomorskie			1
Melopsittacus undulatus	2021-07-15	Szczecin	396472	1			zachodniopomorskie	1			1
Melopsittacus undulatus	2021-08-13	Szczecin	396472	1			zachodniopomorskie			1
Melopsittacus undulatus	2021-09-17	Szczecin	396472	1			zachodniopomorskie			1
Melopsittacus undulatus	2021-10-11	Szczecin	396472	1			zachodniopomorskie			1
Melopsittacus undulatus	2021-08-24	Szczecin	396472	1			zachodniopomorskie				1
Melopsittacus undulatus	14.05.2019	Szczejkowice	1725		1		śląskie			1
Melopsittacus undulatus	2021-08-02	Szklary Dolne	693		1		dolnośląskie					1
Melopsittacus undulatus	11.03.2019	Szprotawa	11711	1			lubuskie				1
Melopsittacus undulatus	12.04.2019	Szydłowiec	11837	1			świętokrzyskie			1
Melopsittacus undulatus	03.06.2019	Śrem	29446	1			wielkopolskie			1
Melopsittacus undulatus	2021-06-24	Środa Wielkopolska	23655	1			wielkopolskie			1
Melopsittacus undulatus	21.07.2019	Świdnica	56803	1			dolnośląskie			1
Melopsittacus undulatus	2021-09-11	Świdnica	56803	1			dolnośląskie			1
Melopsittacus undulatus	2021-11-16	Świebodzice	22744	1			dolnośląskie			1
Melopsittacus undulatus	03.07.2019	Świętochłowice	49363	1			śląskie				1
Melopsittacus undulatus	2021-07-06	Świętochłowice	49363	1			śląskie			1
Melopsittacus undulatus	2021-08-12	Świętochłowice	49363	1			śląskie				1
Melopsittacus undulatus	2021-08-26	Świnoujście	40696	1			zachodniopomorskie			1
Melopsittacus undulatus	2021-09-13	Tarnobrzeg	46360	1			podkarpackie				1
Melopsittacus undulatus	2021-07-11	Tarnowo Podgórne	5778		1		wielkopolskie					1
Melopsittacus undulatus	26.04.2019	Tarnów	103528	1			małopolskie			1
Melopsittacus undulatus	2021-06-29	Tarnów	103528	1			małopolskie				1
Melopsittacus undulatus	23.06.2019	Tczew	59105	1			pomorskie				1
Melopsittacus undulatus	23.06.2019	Tczew	59105	1			pomorskie				1
Melopsittacus undulatus	06.08.2019	Tczew	59105	1			pomorskie					1
Melopsittacus undulatus	2021-06-25	Tczew	59105	1			pomorskie				1
Melopsittacus undulatus	2021-08-08	Tczew	59105	1			pomorskie			1
Melopsittacus undulatus	2021-09-08	Tczew	59105	1			pomorskie			1
Melopsittacus undulatus	07.06.2019	Tęgoborze	1559		1		małopolskie			1
Melopsittacus undulatus	28.07.2019	Topólka	451		1		kujawsko-pomorskie				1
Melopsittacus undulatus	28.07.2019	Topólka	451		1		kujawsko-pomorskie				1
Melopsittacus undulatus	08.04.2019	Toruń	196935	1			kujawsko-pomorskie					1
Melopsittacus undulatus	08.04.2019	Toruń	196935	1			kujawsko-pomorskie					1
Melopsittacus undulatus	23.05.2019	Toruń	196935	1			kujawsko-pomorskie			1
Melopsittacus undulatus	07.05.2019	Toruń	196935	1			kujawsko-pomorskie				1
Melopsittacus undulatus	07.05.2019	Toruń	196935	1			kujawsko-pomorskie				1
Melopsittacus undulatus	07.05.2019	Toruń	196935	1			kujawsko-pomorskie				1
Melopsittacus undulatus	15.06.2019	Toruń	196935	1			kujawsko-pomorskie		1
Melopsittacus undulatus	26.06.2019	Toruń	196935	1			kujawsko-pomorskie			1	1		1
Melopsittacus undulatus	23.07.2019	Toruń	196935	1			kujawsko-pomorskie			1	1		1
Melopsittacus undulatus	11.08.2019	Toruń	196935	1			kujawsko-pomorskie				1
Melopsittacus undulatus	11.08.2019	Toruń	196935	1			kujawsko-pomorskie				1
Melopsittacus undulatus	11.08.2019	Toruń	196935	1			kujawsko-pomorskie				1
Melopsittacus undulatus	2021-07-09	Toruń	196935	1			kujawsko-pomorskie				1
Melopsittacus undulatus	2021-07-16	Toruń	196935	1			kujawsko-pomorskie			1
Melopsittacus undulatus	12.07.2019	Trzuskołoń	313		1		wielkopolskie			1
Melopsittacus undulatus	2021-10-25	Turek	25992	1			wielkopolskie					1
Melopsittacus undulatus	09.04.2019	Tychy	126871	1			śląskie			1
Melopsittacus undulatus	17.06.2019	Tychy	126871	1			śląskie				1
Melopsittacus undulatus	11.07.2019	Tychy	126871	1			śląskie			1
Melopsittacus undulatus	2021-07-05	Tychy	126871	1			śląskie			1
Melopsittacus undulatus	2021-07-11	Tychy	126871	1			śląskie			1
Melopsittacus undulatus	2021-07-12	Tychy	126871	1			śląskie				1
Melopsittacus undulatus	2021-09-13	Tychy	126871	1			śląskie					1
Melopsittacus undulatus	2021-11-23	Tychy	126871	1			śląskie				1
Melopsittacus undulatus	2021-12-24	Tychy	126871	1			śląskie				1
Melopsittacus undulatus	2021-09-06	Uchań Górny	117		1		łódzkie			1
Melopsittacus undulatus	28.07.2019	Ujazd	1717		1		łódzkie				1
Melopsittacus undulatus	06.07.2019	Ustroń	16017	1			śląskie			1
Melopsittacus undulatus	2021-07-07	Ustroń	16017	1			śląskie			1
Melopsittacus undulatus	2021-07-31	Uzdowo	770		1		warmińsko-mazurskie			1
Melopsittacus undulatus	21.05.2019	Wadowice	18230	1			małopolskie			1	1		1
Melopsittacus undulatus	18.06.2019	Wadowice	18230	1			małopolskie					1
Melopsittacus undulatus	2021-06-26	Wałbrzych	109971	1			dolnośląskie			1
Melopsittacus undulatus	2021-07-28	Wałbrzych	109971	1			dolnośląskie			1
Melopsittacus undulatus	04.04.2019	Toruń	196935	1			kujawsko-pomorskie				1
Melopsittacus undulatus	08.11.2018	Warszawa	1792718	1			mazowieckie			1
Melopsittacus undulatus	24.11.2018	Warszawa	1792718	1			mazowieckie			1	1		1
Melopsittacus undulatus	08.11.2018	Warszawa	1792718	1			mazowieckie			1
Melopsittacus undulatus	08.11.2018	Warszawa	1792718	1			mazowieckie			1
Melopsittacus undulatus	02.02.2019	Warszawa	1792718	1			mazowieckie			1
Melopsittacus undulatus	05.03.2019	Warszawa	1792718	1			mazowieckie			1
Melopsittacus undulatus	17.04.2019	Warszawa	1792718	1			mazowieckie			1
Melopsittacus undulatus	12.04.2019	Warszawa	1792718	1			mazowieckie			1
Melopsittacus undulatus	26.04.2019	Warszawa	1792718	1			mazowieckie			1
Melopsittacus undulatus	01.06.2019	Warszawa	1792718	1			mazowieckie			1
Melopsittacus undulatus	04.06.2019	Warszawa	1792718	1			mazowieckie					1
Melopsittacus undulatus	08.06.2019	Warszawa	1792718	1			mazowieckie				1
Melopsittacus undulatus	09.06.2019	Warszawa	1792718	1			mazowieckie			1
Melopsittacus undulatus	09.06.2019	Warszawa	1792718	1			mazowieckie			1	1		1
Melopsittacus undulatus	13.06.2019	Warszawa	1792718	1			mazowieckie			1
Melopsittacus undulatus	25.06.2019	Warszawa	1792718	1			mazowieckie			1
Melopsittacus undulatus	25.06.2019	Warszawa	1792718	1			mazowieckie			1
Melopsittacus undulatus	25.06.2019	Warszawa	1792718	1			mazowieckie					1
Melopsittacus undulatus	02.07.2019	Warszawa	1792718	1			mazowieckie					1
Melopsittacus undulatus	03.07.2019	Warszawa	1792718	1			mazowieckie					1
Melopsittacus undulatus	14.07.2019	Warszawa	1792718	1			mazowieckie				1
Melopsittacus undulatus	14.07.2019	Warszawa	1792718	1			mazowieckie			1	1		1
Melopsittacus undulatus	15.07.2019	Warszawa	1792718	1			mazowieckie			1	1		1
Melopsittacus undulatus	15.07.2019	Warszawa	1792718	1			mazowieckie			1
Melopsittacus undulatus	20.07.2019	Warszawa	1792718	1			mazowieckie			1
Melopsittacus undulatus	30.07.2019	Warszawa	1792718	1			mazowieckie			1
Melopsittacus undulatus	10.07.2019	Warszawa	1792718	1			mazowieckie				1
Melopsittacus undulatus	10.07.2019	Warszawa	1792718	1			mazowieckie				1
Melopsittacus undulatus	05.08.2019	Warszawa	1792718	1			mazowieckie			1
Melopsittacus undulatus	06.08.2019	Warszawa	1792718	1			mazowieckie					1
Melopsittacus undulatus	11.08.2019	Warszawa	1792718	1			mazowieckie			1
Melopsittacus undulatus	2021-06-16	Warszawa	1792718	1			mazowieckie				1
Melopsittacus undulatus	2021-06-18	Warszawa	1792718	1			mazowieckie			1
Melopsittacus undulatus	2021-06-21	Warszawa	1792718	1			mazowieckie				1
Melopsittacus undulatus	2021-06-26	Warszawa	1792718	1			mazowieckie					1
Melopsittacus undulatus	2021-06-27	Warszawa	1792718	1			mazowieckie			1
Melopsittacus undulatus	2021-06-29	Warszawa	1792718	1			mazowieckie			1
Melopsittacus undulatus	2021-06-30	Warszawa	1792718	1			mazowieckie			1
Melopsittacus undulatus	2021-07-02	Warszawa	1792718	1			mazowieckie			1
Melopsittacus undulatus	2021-07-02	Warszawa	1792718	1			mazowieckie			1
Melopsittacus undulatus	2021-07-04	Warszawa	1792718	1			mazowieckie			1
Melopsittacus undulatus	2021-07-07	Warszawa	1792718	1			mazowieckie			1
Melopsittacus undulatus	2021-07-11	Warszawa	1792718	1			mazowieckie			1
Melopsittacus undulatus	2021-07-12	Warszawa	1792718	1			mazowieckie					1
Melopsittacus undulatus	2021-07-14	Warszawa	1792718	1			mazowieckie					1
Melopsittacus undulatus	2021-07-14	Warszawa	1792718	1			mazowieckie			1
Melopsittacus undulatus	2021-07-14	Warszawa	1792718	1			mazowieckie					1
Melopsittacus undulatus	2021-07-16	Warszawa	1792718	1			mazowieckie			1
Melopsittacus undulatus	2021-07-16	Warszawa	1792718	1			mazowieckie					1
Melopsittacus undulatus	2021-07-19	Warszawa	1792718	1			mazowieckie					1
Melopsittacus undulatus	2021-07-24	Warszawa	1792718	1			mazowieckie			1
Melopsittacus undulatus	2021-07-26	Warszawa	1792718	1			mazowieckie			1
Melopsittacus undulatus	2021-07-31	Warszawa	1792718	1			mazowieckie			1
Melopsittacus undulatus	2021-07-08	Warszawa	1792718	1			mazowieckie				1
Melopsittacus undulatus	2021-07-08	Warszawa	1792718	1			mazowieckie				1
Melopsittacus undulatus	2021-07-19	Warszawa	1792718	1			mazowieckie			1
Melopsittacus undulatus	2021-07-19	Warszawa	1792718	1			mazowieckie			1
Melopsittacus undulatus	2021-08-02	Warszawa	1792718	1			mazowieckie			1
Melopsittacus undulatus	2021-08-08	warszawa	1792718	1			mazowieckie			1
Melopsittacus undulatus	2021-08-09	Warszawa	1792718	1			mazowieckie					1
Melopsittacus undulatus	2021-08-14	Warszawa	1792718	1			mazowieckie					1
Melopsittacus undulatus	2021-08-20	Warszawa	1792718	1			mazowieckie			1
Melopsittacus undulatus	2021-08-25	Warszawa	1792718	1			mazowieckie			1
Melopsittacus undulatus	2021-09-15	Warszawa	1792718	1			mazowieckie			1
Melopsittacus undulatus	2021-09-12	Warszawa	1792718	1			mazowieckie					1
Melopsittacus undulatus	2021-09-02	Warszawa	1792718	1			mazowieckie					1
Melopsittacus undulatus	2021-09-06	Warszawa	1792718	1			mazowieckie			1
Melopsittacus undulatus	2021-09-08	Warszawa	1792718	1			mazowieckie			1
Melopsittacus undulatus	2021-09-09	Warszawa	1792718	1			mazowieckie			1
Melopsittacus undulatus	2021-09-09	Warszawa	1792718	1			mazowieckie				1
Melopsittacus undulatus	2021-09-22	Warszawa	1792718	1			mazowieckie			1
Melopsittacus undulatus	2021-09-29	Warszawa	1792718	1			mazowieckie				1
Melopsittacus undulatus	2021-09-06	Warszawa	1792718	1			mazowieckie				1
Melopsittacus undulatus	2021-09-06	Warszawa	1792718	1			mazowieckie				1
Melopsittacus undulatus	2021-10-12	Warszawa	1792718	1			mazowieckie				1
Melopsittacus undulatus	2021-12-28	Warszawa	1792718	1			mazowieckie			1
Melopsittacus undulatus	09.06.2019	Węgierska Górka				1	śląskie					1
Melopsittacus undulatus	2021-08-02	Wielbark	2911	1			warmińsko-mazurskie			1
Melopsittacus undulatus	03.05.2019	Wieleń	6022	1			wielkopolskie			1
Melopsittacus undulatus	22.05.2019	Wieliczka	24215	1			małopolskie			1
Melopsittacus undulatus	2021-07-15	Wieliczka	24215	1			małopolskie			1
Melopsittacus undulatus	2021-10-03	Wieliczka	24215	1			małopolskie				1
Melopsittacus undulatus	13.06.2019	Wielka Nieszawka	2500		1		kujawsko-pomorskie				1
Melopsittacus undulatus	2021-09-19	Wielka Wieś k. Krakowa	1162		1		małopolskie				1
Melopsittacus undulatus	11.04.2019	Włocławek	108561	1			kujawsko-pomorskie			1
Melopsittacus undulatus	2021-08-02	Wodzisław Śląski	47813	1			śląskie				1
Melopsittacus undulatus	2021-09-03	Wodzisław Śląski	47813	1			śląskie					1
Melopsittacus undulatus	2021-08-18	Wola	262		1		mazowieckie			1
Melopsittacus undulatus	2021-07-18	Wola Niemiecka	1145		1		lubelskie					1
Melopsittacus undulatus	2021-09-15	Wołomin	37138	1			mazowieckie			1
Melopsittacus undulatus	06.11.2018	Wrocław	642687	1			dolnośląskie			1
Melopsittacus undulatus	12.11.2018	Wrocław	642687	1			dolnośląskie			1
Melopsittacus undulatus	17.02.2019	Wrocław	642687	1			dolnośląskie				1
Melopsittacus undulatus	27.04.2019	Wrocław	642687	1			dolnośląskie			1
Melopsittacus undulatus	04.06.2019	Wrocław	642687	1			dolnośląskie			1
Melopsittacus undulatus	06.06.2019	Wrocław	642687	1			dolnośląskie				1
Melopsittacus undulatus	22.06.2019	Wrocław	642687	1			dolnośląskie			1
Melopsittacus undulatus	30.06.2019	Wrocław	642687	1			dolnośląskie				1
Melopsittacus undulatus	08.07.2019	Wrocław	642687	1			dolnośląskie		1
Melopsittacus undulatus	12.07.2019	Wrocław	642687	1			dolnośląskie					1
Melopsittacus undulatus	30.07.2019	Wrocław	642687	1			dolnośląskie			1
Melopsittacus undulatus	31.07.2019	Wrocław	642687	1			dolnośląskie				1
Melopsittacus undulatus	03.08.2019	Wrocław	642687	1			dolnośląskie					1
Melopsittacus undulatus	09.08.2019	Wrocław	642687	1			dolnośląskie			1
Melopsittacus undulatus	11.08.2019	Wrocław	642687	1			dolnośląskie				1
Melopsittacus undulatus	2021-06-19	Wrocław	642687	1			dolnośląskie					1
Melopsittacus undulatus	2021-06-26	Wrocław	642687	1			dolnośląskie	1			1
Melopsittacus undulatus	2021-07-14	Wrocław	642687	1			dolnośląskie			1
Melopsittacus undulatus	2021-07-18	Wrocław	642687	1			dolnośląskie			1
Melopsittacus undulatus	2021-08-07	Wrocław	642687	1			dolnośląskie			1
Melopsittacus undulatus	2021-08-30	Wrocław	642687	1			dolnośląskie				1
Melopsittacus undulatus	2021-09-03	Wrocław	642687	1			dolnośląskie					1
Melopsittacus undulatus	2021-09-03	Wrocław	642687	1			dolnośląskie					1
Melopsittacus undulatus	2021-09-20	Wrocław	642687	1			dolnośląskie					1
Melopsittacus undulatus	2021-09-20	Wrocław	642687	1			dolnośląskie					1
Melopsittacus undulatus	2021-09-21	Wrocław	642687	1			dolnośląskie			1
Melopsittacus undulatus	2021-10-24	Wrocław	642687	1			dolnośląskie			1
Melopsittacus undulatus	2021-12-03	Wrocław	642687	1			dolnośląskie				1
Melopsittacus undulatus	25.07.2019	Września	30688	1			wielkopolskie			1
Melopsittacus undulatus	19.07.2019	Wyry	4089		1		śląskie					1
Melopsittacus undulatus	2021-06-25	Wyry	4089		1		śląskie			1
Melopsittacus undulatus	10.11.2018	Wysocko Wielkie	1001		1		wielkopolskie			1
Melopsittacus undulatus	12.05.2019	Zabierzów	5542		1		małopolskie				1
Melopsittacus undulatus	2021-06-23	Zabierzów	5542		1		małopolskie				1
Melopsittacus undulatus	27.07.2019	Leszno				1	wielkopolskie					1
Melopsittacus undulatus	10.04.2019	Zabrze	170924	1			śląskie			1
Melopsittacus undulatus	14.06.2019	Zabrze	170924	1			śląskie				1
Melopsittacus undulatus	26.06.2019	Zabrze	170924	1			śląskie			1
Melopsittacus undulatus	22.07.2019	Zabrze	170924	1			śląskie				1
Melopsittacus undulatus	2021-06-16	Zabrze	170924	1			śląskie			1
Melopsittacus undulatus	2021-06-17	Zabrze	170924	1			śląskie				1
Melopsittacus undulatus	2021-06-24	Zabrze	170924	1			śląskie				1
Melopsittacus undulatus	2021-06-26	Zabrze	170924	1			śląskie			1
Melopsittacus undulatus	2021-07-14	Zabrze	170924	1			śląskie				1
Melopsittacus undulatus	2021-08-12	Zabrze	170924	1			śląskie			1
Melopsittacus undulatus	2021-10-20	Zabrze	170924	1			śląskie				1
Melopsittacus undulatus	2021-08-11	Zagórze	100		1		lubuskie				1
Melopsittacus undulatus	2021-08-14	Zawiercie	48412	1			śląskie			1
Melopsittacus undulatus	2021-09-08	Zawiszyce	375		1		opolskie			1
Melopsittacus undulatus	2021-09-08	Zawiszyce	375		1		opolskie			1
Melopsittacus undulatus	2021-07-28	Ząbki	31884	1			mazowieckie			1
Melopsittacus undulatus	03.07.2019	Zdrowa	631		1		śląskie				1
Melopsittacus undulatus	30.07.2019	Zduńska Wola	41686	1			łódzkie
Melopsittacus undulatus	01.08.2019	Zduńska Wola	41686	1			łódzkie			1	1		1
Melopsittacus undulatus	2021-11-07	Zduńska Wola	41686	1			łódzkie			1
Melopsittacus undulatus	14.06.2019	Zębowice	457		1		dolnośląskie			1
Melopsittacus undulatus	18.06.2019	Zgierz	56190	1			łódzkie			1
Melopsittacus undulatus	05.03.2019	Zielona Góra	140708	1			lubuskie			1
Melopsittacus undulatus	2021-07-11	Zielona Góra	140708	1			lubuskie			1
Melopsittacus undulatus	2021-08-02	Zielona Góra	140708	1			lubuskie			1
Melopsittacus undulatus	2021-10-11	Zygmuntów	180		1		łódzkie					1
Melopsittacus undulatus	2021-08-09	Żabia Wola	853		1		mazowieckie					1
Melopsittacus undulatus	2021-08-18	Żagań	25668	1			lubuskie					1
Melopsittacus undulatus	30.04.2019	Żarek	100		1		warmińsko-mazurskie			1
Melopsittacus undulatus	03.07.2019	Żary	37304	1			lubuskie			1	1		1
Melopsittacus undulatus	2021-06-17	Żory	62844	1			śląskie			1
Melopsittacus undulatus	2021-07-06	Żory	62844	1			śląskie			1
Melopsittacus undulatus	2021-07-25	Żory	62844	1			śląskie					1
Melopsittacus undulatus	2021-10-18	Żory	62844	1			śląskie			1
Melopsittacus undulatus	25.04.2019	Żółwin	200		1		lubuskie			1	1		1
Myiopsitta monachus	2021-10-03	Biskupice	329		1		małopolskie				1
Myiopsitta monachus	2021-07-07	Brzeziny	12514	1			łódzkie			1
Myiopsitta monachus	30.06.2019	Bydgoszcz	341692	1			kujawsko-pomorskie				1
Myiopsitta monachus	2021-07-26	Dziwnów	2707	1			zachodniopomorskie				1
Myiopsitta monachus	2021-08-08	Gdańsk	470633	1			pomorskie				1
Myiopsitta monachus	11.08.2019	Gdynia	244104	1			pomorskie				1
Myiopsitta monachus	2021-06-29	Gdynia	244104	1			pomorskie				1
Myiopsitta monachus	2021-07-27	Gdynia	244104	1			pomorskie				1
Myiopsitta monachus	2021-09-19	Jedlnia-Letnisko	3976		1		mazowieckie					1
Myiopsitta monachus	09.07.2019	Jelenia Góra	78335	1			dolnośląskie			1	1		1
Myiopsitta monachus	2021-08-26	Jelenia Góra	78335	1			dolnośląskie				1
Myiopsitta monachus	21.06.2019	Knurów	38594	1			śląskie				1
Myiopsitta monachus	2021-08-23	Kraków	782100	1			małopolskie					1
Myiopsitta monachus	2021-08-10	Lubień	1293	1			małopolskie				1
Myiopsitta monachus	2021-10-05	Łódź	664071	1			łódzkie			1
Myiopsitta monachus	2021-07-10	Maszewo	8807		1		zachodniopomorskie			1
Myiopsitta monachus	2021-09-04	Mikołów	41014	1			śląskie				1
Myiopsitta monachus	2021-09-17	Nowy Dwór Mazowiecki	28660	1			mazowieckie	1			1
Myiopsitta monachus	28.01.2019	Nekla	3719	1			wielkopolskie				1
Myiopsitta monachus	2021-09-22	Nowiny Wielkie	1263		1		lubuskie				1
Myiopsitta monachus	2021-08-04	Obrębizna	195		1		wielkopolskie			1
Myiopsitta monachus	2021-07-04	Plecewice	470		1		mazowieckie					1
Myiopsitta monachus	15.04.2019	Pobiedziska	8677	1			wielkopolskie					1
Myiopsitta monachus	15.04.2019	Pobiedziska	8677	1			wielkopolskie					1
Myiopsitta monachus	2021-06-22	Polkowice	22486	1			dolnośląskie				1
Myiopsitta monachus	23.04.2019	Poznań	532048	1			wielkopolskie					1
Myiopsitta monachus	20.06.2019	Poznań	532048	1			wielkopolskie				1
Myiopsitta monachus	2021-06-21	Poznań	532048	1			wielkopolskie				1
Myiopsitta monachus	2021-06-22	Puławy	46664	1			lubelskie				1
Myiopsitta monachus	2021-06-22	Puławy	46664	1			lubelskie				1
Myiopsitta monachus	2021-09-26	Radom	209296	1			mazowieckie					1
Myiopsitta monachus	01.06.2019	Szczecin	396472	1			zachodniopomorskie				1
Myiopsitta monachus	01.06.2019	Szczecin	396472	1			zachodniopomorskie				1
Myiopsitta monachus	21.04.2019	Świeradów Zdrój	4100	1			dolnośląskie				1
Myiopsitta monachus	2021-07-02	Świętochłowice	49363	1			śląskie			1
Myiopsitta monachus	2021-06-28	Tarnowskie Góry	61756	1			śląskie	1			1
Myiopsitta monachus	06.05.2019	Warszawa	1792718	1			mazowieckie			1	1		1
Myiopsitta monachus	06.06.2019	Warszawa	1792718	1			mazowieckie				1
Myiopsitta monachus	12.06.2019	Warszawa	1792718	1			mazowieckie			1	1		1
Myiopsitta monachus	2021-07-06	Warszawa	1792718	1			mazowieckie			1
Myiopsitta monachus	2021-10-25	Warszawa	1792718	1			mazowieckie			1
Myiopsitta monachus	2021-07-14	Wodzisław Śląski	47813	1			śląskie				1
Myiopsitta monachus	2021-07-24	Wrocław	642687	1			dolnośląskie				1
Myiopsitta monachus	31.05.2019	Zgorzelec	30047	1			dolnośląskie			1
Myiopsitta monachus	13.06.2019	Żary	37304	1			lubuskie				1
Nymphicus hollandicus	15.07.2019	Andrespol	3498		1		łódzkie				1
Nymphicus hollandicus	15.07.2019	Andrespol	3498		1		łódzkie				1
Nymphicus hollandicus	11.11.2018	Babiczki	276		1		łódzkie				1
Nymphicus hollandicus	2021-07-26	Balice	1294		1		małopolskie					1
Nymphicus hollandicus	2021-09-12	Balin	3246		1		małopolskie					1
Nymphicus hollandicus	2021-08-23	Banino	3206		1		pomorskie				1
Nymphicus hollandicus	26.07.2019	Bartąg	858		1		warmińsko-mazurskie			1
Nymphicus hollandicus	2021-06-26	Bezrzecze	4408	1			zachodniopomorskie			1
Nymphicus hollandicus	19.06.2019	Będzin	56624	1			śląskie					1
Nymphicus hollandicus	2021-07-12	Będzin	56624	1			śląskie					1
Nymphicus hollandicus	2021-08-16	Będzin	56624	1			śląskie				1
Nymphicus hollandicus	28.07.2019	Biała Podlaska	59280	1			lubelskie			1
Nymphicus hollandicus	07.04.2019	Białystok	293407	1			podlaskie				1
Nymphicus hollandicus	19.04.2019	Białystok	293407	1			podlaskie				1
Nymphicus hollandicus	27.04.2019	Białystok	293407	1			podlaskie			1
Nymphicus hollandicus	27.06.2019	Białystok	293407	1			podlaskie			1	1		1
Nymphicus hollandicus	15.07.2019	Białystok	293407	1			podlaskie			1
Nymphicus hollandicus	28.07.2019	Białystok	293407	1			podlaskie				1
Nymphicus hollandicus	2021-06-18	Białystok	293407	1			podlaskie				1
Nymphicus hollandicus	2021-08-20	Białystok	293407	1			podlaskie					1
Nymphicus hollandicus	13.11.2018	Bielawa	29971	1			dolnośląskie			1	1		1
Nymphicus hollandicus	06.04.2019	Bielawa	29971	1			dolnośląskie					1
Nymphicus hollandicus	06.04.2019	Bielawa	29971	1			dolnośląskie					1
Nymphicus hollandicus	26.12.2018	Bielsko Biała	169756	1			śląskie				1
Nymphicus hollandicus	25.03.2019	Bielsko Biała	169756	1			śląskie			1
Nymphicus hollandicus	09.06.2019	Bielsko Biała	169756	1			śląskie			1	1		1
Nymphicus hollandicus	14.07.2019	Bielsko Biała	169756	1			śląskie				1
Nymphicus hollandicus	11.08.2019	Bielsko Biała	169756	1			śląskie				1
Nymphicus hollandicus	12.08.2019	Bielsko Biała	169756	1			śląskie				1
Nymphicus hollandicus	2021-07-13	Bielsko- Biała	169756	1			śląskie				1
Nymphicus hollandicus	2021-07-13	Bielsko- Biała	169756	1			śląskie			1
Nymphicus hollandicus	2021-10-05	Bielsko- Biała	169756	1			śląskie				1
Nymphicus hollandicus	2021-10-25	Bielsko- Biała	169756	1			śląskie			1
Nymphicus hollandicus	2021-07-19	Bieruń	19539	1			śląskie			1
Nymphicus hollandicus	2021-08-15	Biłgoraj	27106	1			lubelskie				1
Nymphicus hollandicus	2021-07-24	Bobrek	2039		1		małopolskie					1
Nymphicus hollandicus	2021-10-31	Boguszyn	420		1		dolnośląskie				1
Nymphicus hollandicus	25.06.2019	Bolesławiec	38852	1			dolnośląskie				1
Nymphicus hollandicus	2021-09-11	Bolesławiec	38852	1			dolnośląskie					1
Nymphicus hollandicus	23.04.2019	Bolszewo	6803		1		pomorskie				1
Nymphicus hollandicus	2021-06-22	Bolszewo	6803		1		pomorskie				1
Nymphicus hollandicus	12.06.2019	Brudzew	1626		1		wielkopolskie					1
Nymphicus hollandicus	11.06.2019	Brzeg	35890	1			opolskie			1
Nymphicus hollandicus	03.08.2019	Brzeg	35890	1			opolskie			1	1		1
Nymphicus hollandicus	2021-07-24	Brzeg	35890	1			opolskie					1
Nymphicus hollandicus	2021-08-14	Brzeg	35890	1			opolskie				1
Nymphicus hollandicus	18.07.2019	Brzeszcze	11345	1			małopolskie			1
Nymphicus hollandicus	30.07.2019	Brzeszcze	11345	1			małopolskie				1
Nymphicus hollandicus	2021-09-10	Brzeszcze	11345	1			małopolskie					1
Nymphicus hollandicus	2021-07-24	Brzezia Łąka	1136		1		dolnośląskie					1
Nymphicus hollandicus	12.06.2019	Brzęczkowice	68	1			opolskie				1
Nymphicus hollandicus	28.07.2019	Brzozówka	1344		1		mazowieckie			1
Nymphicus hollandicus	16.06.2019	Bubulczyn	267		1		wielkopolskie				1
Nymphicus hollandicus	24.06.2019	Budy Grabskie	106		1		łódzkie			1
Nymphicus hollandicus	10.03.2019	Bydgoszcz	341692	1			kujawsko-pomorskie				1
Nymphicus hollandicus	04.04.2019	Bydgoszcz	341692	1			kujawsko-pomorskie					1
Nymphicus hollandicus	06.04.2019	Bydgoszcz	341692	1			kujawsko-pomorskie			1	1		1
Nymphicus hollandicus	15.05.2019	Bydgoszcz	341692	1			kujawsko-pomorskie			1
Nymphicus hollandicus	07.06.2019	Bydgoszcz	341692	1			kujawsko-pomorskie			1	1		1
Nymphicus hollandicus	21.06.2019	Bydgoszcz	341692	1			kujawsko-pomorskie			1	1		1
Nymphicus hollandicus	22.07.2019	Bydgoszcz	341692	1			kujawsko-pomorskie				1
Nymphicus hollandicus	26.07.2019	Bydgoszcz	341692	1			kujawsko-pomorskie			1
Nymphicus hollandicus	31.07.2019	Bydgoszcz	341692	1			kujawsko-pomorskie				1
Nymphicus hollandicus	07.08.2019	Bydgoszcz	341692	1			kujawsko-pomorskie			1
Nymphicus hollandicus	2021-06-22	Bydgoszcz	341692	1			kujawsko-pomorskie	1		1
Nymphicus hollandicus	2021-07-12	Bydgoszcz	341692	1			kujawsko-pomorskie			1
Nymphicus hollandicus	01.06.2019	Bytom	163225	1			śląskie	2		1	1		1
Nymphicus hollandicus	10.06.2019	Bytom	163225	1			śląskie				1
Nymphicus hollandicus	11.06.2019	Bytom	163225	1			śląskie				1
Nymphicus hollandicus	16.07.2019	Bytom	163225	1			śląskie			1
Nymphicus hollandicus	01.08.2019	Bytom	163225	1			śląskie				1
Nymphicus hollandicus	2021-06-18	Bytom	163225	1			śląskie	7			1
Nymphicus hollandicus	2021-06-27	Bytom	163225	1			śląskie				1
Nymphicus hollandicus	2021-06-28	Bytom	163225	1			śląskie			1
Nymphicus hollandicus	2021-07-12	Bytom	163225	1			śląskie			1
Nymphicus hollandicus	2021-08-02	Bytom	163225	1			śląskie					1
Nymphicus hollandicus	2021-08-19	Bytom	163225	1			śląskie			1
Nymphicus hollandicus	2021-09-13	Bytom	163225	1			śląskie			1
Nymphicus hollandicus	05.06.2019	Bytom Odrzański	4308	1			lubuskie				1
Nymphicus hollandicus	02.12.2018	Całowanie	639		1		mazowieckie			1
Nymphicus hollandicus	15.06.2019	Chełm	63949	1			lubelskie					1
Nymphicus hollandicus	03.07.2019	Chełm	63949	1			lubelskie				1
Nymphicus hollandicus	31.05.2019	Chęciny	4304	1			świętokrzyskie			1
Nymphicus hollandicus	25.05.2019	Chocianów	7996	1			dolnośląskie		1
Nymphicus hollandicus	2021-07-16	Chojna	7440	1			zachodniopomorskie				1
Nymphicus hollandicus	02.08.2019	Chorążyce	227		1		małopolskie					1
Nymphicus hollandicus	06.06.2019	Choroszcz	5834	1			podlaskie					1
Nymphicus hollandicus	21.04.2019	Chorzów	105628	1			śląskie			1	1		1
Nymphicus hollandicus	27.06.2019	Chorzów	105628	1			śląskie			1
Nymphicus hollandicus	30.07.2019	Chorzów	105628	1			śląskie			1
Nymphicus hollandicus	2021-06-22	Chorzów	105628	1			śląskie				1
Nymphicus hollandicus	2021-06-24	Chorzów	105628	1			śląskie					1
Nymphicus hollandicus	2021-07-12	Chorzów	105628	1			śląskie				1
Nymphicus hollandicus	2021-08-12	Chorzów	105628	1			śląskie				1
Nymphicus hollandicus	06.08.2019	Chorzów	105628	1			śląskie				1
Nymphicus hollandicus	07.06.2019	Chrzanów	36575	1			małopolskie			1	1		1
Nymphicus hollandicus	26.07.2019	Chwaszczyno	3396		1		pomorskie				1
Nymphicus hollandicus	03.07.2019	Chyby	888		1		wielkopolskie					1
Nymphicus hollandicus	20.06.2019	Ciechanów	44209	1			mazowieckie			1	1		1
Nymphicus hollandicus	2021-07-03	Ciele	1151		1		kujawsko-pomorskie				1
Nymphicus hollandicus	26.04.2019	Cieszyn	34513	1			śląskie			1
Nymphicus hollandicus	22.07.2019	Cieszyn	34513	1			śląskie				1
Nymphicus hollandicus	2021-06-23	Cieszyn	34513	1			śląskie				1
Nymphicus hollandicus	2021-07-21	Cisew	1073		1		wielkopolskie			1
Nymphicus hollandicus	2021-09-11	Cykarzew	886		1		śląskie				1
Nymphicus hollandicus	2021-09-11	Czaplinek	7155	1			zachodniopomorskie				1
Nymphicus hollandicus	14.11.2018	Czarnków	11356	1			wielkopolskie				1
Nymphicus hollandicus	2019-04-10	Czarnków	11356	1			wielkopolskie					1
Nymphicus hollandicus	08.06.2019	Czarnocin	1255		1		łódzkie				1
Nymphicus hollandicus	01.07.2019	Czechowice-Dziedzice	35795	1			śląskie					1
Nymphicus hollandicus	2021-10-25	Czechowice-Dziedzice	35795	1			śląskie				1
Nymphicus hollandicus	2021-10-25	Czechowice-Dziedzice	35795	1			śląskie				1
Nymphicus hollandicus	27.07.2019	Czeladź	31545	1			śląskie					1
Nymphicus hollandicus	2021-06-30	Czeladź	31545	1			śląskie	1			1
Nymphicus hollandicus	2021-07-04	Czeladź	31545	1			śląskie				1
Nymphicus hollandicus	06.05.2019	Czernica	1286		1		dolnośląskie					1
Nymphicus hollandicus	22.06.2019	Czerwionka-Leszczyny	28329	1			śląskie				1
Nymphicus hollandicus	18.02.2019	Częstochowa	225301	1			śląskie			1	1		1
Nymphicus hollandicus	17.04.2019	Częstochowa	225301	1			śląskie			1
Nymphicus hollandicus	05.07.2019	Częstochowa	225301	1			śląskie		1
Nymphicus hollandicus	2021-06-16	Częstochowa	225301	1			śląskie				1
Nymphicus hollandicus	2021-06-17	Częstochowa	225301	1			śląskie			1
Nymphicus hollandicus	2021-08-07	Częstochowa	225301	1			śląskie			1
Nymphicus hollandicus	2021-09-01	Częstochowa	225301	1			śląskie					1
Nymphicus hollandicus	19.04.2019	Czudec	2975		1		podkarpackie			1
Nymphicus hollandicus	2021-07-06	Czyżyki	90		1		podlaskie			1
Nymphicus hollandicus	19.06.2019	Dachowa	597		1		wielkopolskie			1
Nymphicus hollandicus	2021-11-02	Dawidy Bankowe	693		1		mazowieckie				1
Nymphicus hollandicus	03.04.2019	Dąbrowa Górnicza	118285	1			śląskie			1
Nymphicus hollandicus	16.05.2019	Dąbrowa Górnicza	118285	1			śląskie			1	1		1
Nymphicus hollandicus	28.06.2019	Dąbrowa Górnicza	118285	1			śląskie			1
Nymphicus hollandicus	03.08.2019	Dąbrowa Górnicza	118285	1			śląskie			1	1		1
Nymphicus hollandicus	2021-06-27	Dąbrowa Górnicza	118285	1			śląskie				1
Nymphicus hollandicus	2021-07-28	Dąbrowa Górnicza	118285	1			śląskie			1
Nymphicus hollandicus	30.05.2019	Dąbrowa Tomaszowska	222		1		lubelskie				1
Nymphicus hollandicus	22.06.2019	Dębki	166		1		pomorskie				1
Nymphicus hollandicus	2021-09-08	Dobrzenica	222		1		mazowieckie			1
Nymphicus hollandicus	30.07.2019	Drachowo	2927		1		wielkopolskie			1
Nymphicus hollandicus	2021-09-08	Duczki	3096		1		mazowieckie			1
Nymphicus hollandicus	2021-08-14	Dziekanów Leśny	2378		1		mazowieckie					1
Nymphicus hollandicus	2021-10-11	Dziekanów Leśny	2378		1		mazowieckie				1
Nymphicus hollandicus	2021-10-11	Dziekanów Leśny	2378		1		mazowieckie				1
Nymphicus hollandicus	2021-10-11	Dziekanów Leśny	2378		1		mazowieckie				1
Nymphicus hollandicus	2021-10-11	Dziekanów Leśny	2378		1		mazowieckie				1
Nymphicus hollandicus	05.11.2018	Dzierżoniów	33239	1			dolnośląskie			1	1		1
Nymphicus hollandicus	28.06.2019	Dzierżoniów	33239	1			dolnośląskie			1
Nymphicus hollandicus	03.07.2019	Elbląg	117952	1			warmińsko-mazurskie				1
Nymphicus hollandicus	2021-06-27	Elbląg	117952	1			warmińsko-mazurskie			1
Nymphicus hollandicus	2021-07-22	Elbląg	117952	1			warmińsko-mazurskie				1
Nymphicus hollandicus	2021-10-11	Elbląg	117952	1			warmińsko-mazurskie					1
Nymphicus hollandicus	2021-08-27	Filipowice	2061		1		małopolskie				1
Nymphicus hollandicus	2021-06-24	Gałęzinowo	313		1		pomorskie				1
Nymphicus hollandicus	02.08.2019	Garki	770		1		wielkopolskie				1
Nymphicus hollandicus	15.06.2019	Garwolin	17602	1			opolskie			1
Nymphicus hollandicus	17.11.2018	Gdańsk	470633	1			pomorskie					1
Nymphicus hollandicus	28.12.2018	Gdańsk	470633	1			pomorskie			1
Nymphicus hollandicus	11.03.2019	Gdańsk	470633	1			pomorskie			1	1		1
Nymphicus hollandicus	03.04.2019	Gdańsk	470633	1			pomorskie			1
Nymphicus hollandicus	05.04.2019	Gdańsk	470633	1			pomorskie			1	1		1
Nymphicus hollandicus	10.04.2019	Gdańsk	470633	1			pomorskie				1
Nymphicus hollandicus	19.04.2019	Gdańsk	470633	1			pomorskie			1	1		1
Nymphicus hollandicus	08.05.2019	Gdańsk	470633	1			pomorskie				1
Nymphicus hollandicus	13.05.2019	Gdańsk	470633	1			pomorskie			1
Nymphicus hollandicus	08.06.2019	Gdańsk	470633	1			pomorskie				1
Nymphicus hollandicus	2021-06-21	Gdańsk	470633	1			pomorskie			1
Nymphicus hollandicus	2021-06-23	Gdańsk	470633	1			pomorskie					1
Nymphicus hollandicus	2021-06-23	Gdańsk	470633	1			pomorskie				1
Nymphicus hollandicus	2021-06-29	Gdańsk	470633	1			pomorskie	1			1
Nymphicus hollandicus	2021-07-03	Gdańsk	470633	1			pomorskie					1
Nymphicus hollandicus	2021-07-04	Gdańsk	470633	1			pomorskie			1
Nymphicus hollandicus	2021-07-27	Gdańsk	470633	1			pomorskie			1
Nymphicus hollandicus	2021-08-05	Gdańsk	470633	1			pomorskie				1
Nymphicus hollandicus	2021-08-10	Gdańsk	470633	1			pomorskie			1
Nymphicus hollandicus	2021-08-15	Gdańsk	470633	1			pomorskie			1
Nymphicus hollandicus	2021-08-17	Gdańsk	470633	1			pomorskie	1		1
Nymphicus hollandicus	2021-08-22	Gdańsk	470633	1			pomorskie					1
Nymphicus hollandicus	2021-09-02	Gdańsk	470633	1			pomorskie					1
Nymphicus hollandicus	2021-09-03	Gdańsk	470633	1			pomorskie			1
Nymphicus hollandicus	2021-11-23	Gdańsk	470633	1			pomorskie			1
Nymphicus hollandicus	23.11.2018	Gdynia	244104	1			pomorskie					1
Nymphicus hollandicus	04.02.2019	Gdynia	244104	1			pomorskie				1
Nymphicus hollandicus	01.05.2019	Gdynia	244104	1			pomorskie			1
Nymphicus hollandicus	19.06.2019	Gdynia	244104	1			pomorskie				1
Nymphicus hollandicus	03.07.2019	Gdynia	244104	1			pomorskie					1
Nymphicus hollandicus	2021-07-29	Gdynia	244104	1			pomorskie				1
Nymphicus hollandicus	2021-08-01	Gdynia	244104	1			pomorskie				1
Nymphicus hollandicus	2021-08-17	Gdynia	244104	1			pomorskie				1
Nymphicus hollandicus	2021-12-20	Gdynia	244104	1			pomorskie					1
Nymphicus hollandicus	01.06.2019	Gidle	1449		1		łódzkie				1
Nymphicus hollandicus	22.12.2018	Gierałcice	882		1		opolskie				1
Nymphicus hollandicus	18.06.2019	Gierałtowice	3752		1		śląskie					1
Nymphicus hollandicus	21.05.2019	Gliwice	177049	1			śląskie			1
Nymphicus hollandicus	10.06.2019	Gliwice	177049	1			śląskie				1
Nymphicus hollandicus	28.07.2019	Gliwice	177049	1			śląskie					1
Nymphicus hollandicus	2021-06-20	Gliwice	177049	1			śląskie			1
Nymphicus hollandicus	2021-06-22	Gliwice	177049	1			śląskie				1
Nymphicus hollandicus	2021-07-26	Gliwice	177049	1			śląskie	2			1
Nymphicus hollandicus	2021-08-11	Gliwice	177049	1			śląskie	2			1
Nymphicus hollandicus	2021-08-25	Gliwice	177049	1			śląskie				1
Nymphicus hollandicus	2021-09-11	Gliwice	177049	1			śląskie			1
Nymphicus hollandicus	2021-09-12	Gliwice	177049	1			śląskie			1
Nymphicus hollandicus	2021-09-13	Gliwice	177049	1			śląskie					1
Nymphicus hollandicus	2021-10-03	Gliwice	177049	1			śląskie				1
Nymphicus hollandicus	2021-11-13	Gliwice	177049	1			śląskie			1
Nymphicus hollandicus	19.02.2019	Głogów	67317	1			dolnośląskie			1
Nymphicus hollandicus	05.04.2019	Głogów	67317	1			dolnośląskie			1	1		1
Nymphicus hollandicus	2021-06-28	Głogów	67317	1			dolnośląskie				1
Nymphicus hollandicus	08.04.2019	Głowaczów	845		1		mazowieckie				1
Nymphicus hollandicus	08.04.2019	Głowaczów	845		1		mazowieckie				1
Nymphicus hollandicus	01.07.2019	Gniezno	68943	1			wielkopolskie			1
Nymphicus hollandicus	2021-06-16	Gniezno	68943	1			wielkopolskie			1
Nymphicus hollandicus	13.03.2019	Godzikowice	799		1		dolnośląskie				1
Nymphicus hollandicus	13.03.2019	Godzikowice	799		1		dolnośląskie				1
Nymphicus hollandicus	13.03.2019	Godzikowice	799		1		dolnośląskie				1
Nymphicus hollandicus	17.07.2019	Goleszów	4045		1		śląskie				1
Nymphicus hollandicus	26.06.2019	Gołaczewy	1449		1		małopolskie			1	1		1
Nymphicus hollandicus	26.06.2019	Gołaczewy	1449		1		małopolskie			1	1		1
Nymphicus hollandicus	02.06.2019	Gortatowo	570		1		wielkopolskie			1	1		1
Nymphicus hollandicus	13.06.2019	Gorzów Wlkp	120087	1			lubuskie			1	1		1
Nymphicus hollandicus	18.06.2019	Gorzów Wlkp	120087	1			lubuskie					1
Nymphicus hollandicus	2021-09-15	Gostyń	20296	1			wielkopolskie			1
Nymphicus hollandicus	30.07.2019	Gójsk	569		1		pomorskie					1
Nymphicus hollandicus	29.05.2019	Góra Kalwaria	11942	1			mazowieckie			1
Nymphicus hollandicus	31.05.2019	Góra Kalwaria	11942	1			mazowieckie			1	1		1
Nymphicus hollandicus	31.05.2019	Góra Kalwaria	11942	1			mazowieckie			1	1		1
Nymphicus hollandicus	31.05.2019	Góra Kalwaria	11942	1			mazowieckie				1
Nymphicus hollandicus	31.05.2019	Góra Kalwaria	11942	1			mazowieckie				1
Nymphicus hollandicus	21.07.2019	Grabów	1164		1		łódzkie			1	1		1
Nymphicus hollandicus	01.05.2019	Grodzisk Mazowiecki	30955	1			mazowieckie				1
Nymphicus hollandicus	30.05.2019	Grodzisko Dolne	2275		1		podkarpackie			1
Nymphicus hollandicus	2021-08-29	Gronowo Górne	1356		1		warmińsko-mazurskie				1
Nymphicus hollandicus	2021-09-08	Gronowo Górne	1356		1		warmińsko-mazurskie				1
Nymphicus hollandicus	2021-08-28	Grotniki	533		1		łódzkie			1
Nymphicus hollandicus	25.06.2019	Grudziądz	94406	1			kujawsko-pomorskie				1
Nymphicus hollandicus	2021-06-21	Grudziądz	94406	1			kujawsko-pomorskie				1
Nymphicus hollandicus	2021-06-27	Grudziądz	94406	1			kujawsko-pomorskie				1
Nymphicus hollandicus	2021-07-25	Grudziądz	94406	1			kujawsko-pomorskie			1
Nymphicus hollandicus	03.08.2019	Gryfice	16130	1			zachodniopomorskie				1
Nymphicus hollandicus	23.06.2019	Hel	3373	1			pomorskie			1	1
Nymphicus hollandicus	23.07.2019	Henryków	1418	1			mazowieckie				1
Nymphicus hollandicus	01.06.2019	Huta Stara	1939		1		śląskie					1
Nymphicus hollandicus	2021-07-29	Iława	33128	1			warmińsko-mazurskie				1
Nymphicus hollandicus	18.07.2019	Inowrocław	71634	1			kujawsko-pomorskie					1
Nymphicus hollandicus	22.06.2019	Iwonicz Zdrój	1798	1			podkarpackie			1	1		1
Nymphicus hollandicus	20.04.2019	Izdebnik	2054		1		małopolskie			1	1		1
Nymphicus hollandicus	20.04.2019	Izdebnik	2054		1		małopolskie				1
Nymphicus hollandicus	18.01.2019	Jabłonna	8176		1		mazowieckie				1
Nymphicus hollandicus	2021-07-12	Jabłonna	8176		1		mazowieckie				1
Nymphicus hollandicus	03.03.2019	Jadowniki	5038		1		małopolskie			1
Nymphicus hollandicus	21.05.2019	Jankowice	2840		1		śląskie				1
Nymphicus hollandicus	06.06.2019	Jasień Żarski	4262		1		lubuskie				1
Nymphicus hollandicus	2021-09-28	Jasło	35445	1			podkarpackie			1
Nymphicus hollandicus	05.02.2019	Jastrzębie Zdrój	89099	1			śląskie				1
Nymphicus hollandicus	24.03.2019	Jastrzębie Zdrój	89099	1			śląskie			1	1		1
Nymphicus hollandicus	21.04.2019	Jastrzębie Zdrój	89099	1			śląskie				1
Nymphicus hollandicus	19.05.2019	Jastrzębie Zdrój	89099	1			śląskie			1
Nymphicus hollandicus	11.06.2019	Jastrzębie Zdrój	89099	1			śląskie			1
Nymphicus hollandicus	21.07.2019	Jastrzębie Zdrój	89099	1			śląskie			1	1		1
Nymphicus hollandicus	2021-07-07	Jastrzębie Zdrój	89099	1			śląskie				1
Nymphicus hollandicus	2021-07-07	Jastrzębie Zdrój	89099	1			śląskie				1
Nymphicus hollandicus	2021-08-08	Jastrzębie Zdrój	89099	1			śląskie					1
Nymphicus hollandicus	2021-09-27	Jastrzębie Zdrój	89099	1			śląskie				1
Nymphicus hollandicus	2021-06-27	Jaszczów	918		1		lubelskie					1
Nymphicus hollandicus	01.05.2019	Jaworzno	90368	1			śląskie				1
Nymphicus hollandicus	24.06.2019	Jaworzno	90368	1			śląskie					1
Nymphicus hollandicus	2021-07-04	Jaworzno	90368	1			śląskie				1
Nymphicus hollandicus	17.04.2019	Jelenia Góra	78335	1			dolnośląskie				1
Nymphicus hollandicus	21.07.2019	Jelenia Góra	78335	1			dolnośląskie				1
Nymphicus hollandicus	2021-07-15	Jesówka	679		1		mazowieckie				1
Nymphicus hollandicus	2021-06-17	Jędrzejów	14706	1			świętokrzyskie				1
Nymphicus hollandicus	02.11.2018	Kalisz	99106	1			wielkopolskie					1
Nymphicus hollandicus	2019-08-06	Kamesznica	2856		1		śląskie				1
Nymphicus hollandicus	24.03.2019	Kamienica Polska	1846		1		śląskie				1
Nymphicus hollandicus	19.05.2019	Kamionek	503		1		pomorskie				1
Nymphicus hollandicus	2021-06-16	Kamyk	1292		1		śląskie			1
Nymphicus hollandicus	2021-07-21	Karolew	200		1		łódzkie					1
Nymphicus hollandicus	26.07.2019	Karpacz	4570	1			dolnośląskie			1
Nymphicus hollandicus	01.05.2019	Katowice	289162	1			śląskie			1	1		1
Nymphicus hollandicus	23.05.2019	Katowice	289162	1			śląskie			1	1		1
Nymphicus hollandicus	09.06.2019	Katowice	289162	1			śląskie			1	1		1
Nymphicus hollandicus	09.06.2019	Katowice	289162	1			śląskie			1
Nymphicus hollandicus	22.06.2019	Katowice	289162	1			śląskie			1	1		1
Nymphicus hollandicus	2021-07-11	Katowice	289162	1			śląskie				1
Nymphicus hollandicus	2021-07-11	Katowice	289162	1			śląskie					1
Nymphicus hollandicus	2021-07-15	Katowice	289162	1			śląskie			1
Nymphicus hollandicus	2021-08-20	Katowice	289162	1			śląskie			1
Nymphicus hollandicus	2021-09-15	Katowice	289162	1			śląskie				1
Nymphicus hollandicus	2021-09-18	Katowice	289162	1			śląskie					1
Nymphicus hollandicus	2021-09-20	Katowice	289162	1			śląskie			1
Nymphicus hollandicus	2021-10-02	Katowice	289162	1			śląskie			1
Nymphicus hollandicus	2021-10-19	Katowice	289162	1			śląskie					1
Nymphicus hollandicus	10.05.2019	Kąty Wrocławskie	7001	1			dolnośląskie					1
Nymphicus hollandicus	2021-09-19	Kąty Wrocławskie	7001	1			dolnośląskie					1
Nymphicus hollandicus	2021-07-31	Kędzierzyn Koźle	53705	1			opolskie					1
Nymphicus hollandicus	2021-08-06	Kędzierzyn Koźle	53705	1			opolskie				1
Nymphicus hollandicus	04.07.2019	Kędzierzyn-Koźle	53705	1			opolskie				1
Nymphicus hollandicus	27.07.2019	Kędzierzyn-Koźle	53705	1			opolskie				1
Nymphicus hollandicus	03.11.2018	Kępno	14713	1			wielkopolskie				1
Nymphicus hollandicus	19.06.2019	Kęty	18372		1		małopolskie					1
Nymphicus hollandicus	08.11.2018	Kielce	192468	1			świętokrzyskie				1
Nymphicus hollandicus	03.04.2019	Kielce	192468	1			świętokrzyskie				1
Nymphicus hollandicus	21.06.2019	Kielce	192468	1			świętokrzyskie	1		1	1		1
Nymphicus hollandicus	25.07.2019	Kielce	192468	1			świętokrzyskie				1
Nymphicus hollandicus	2021-08-18	Kielce	192468	1			świętokrzyskie					1
Nymphicus hollandicus	05.03.2019	Kisielice	2109		1		warmińsko-mazurskie			1
Nymphicus hollandicus	2021-07-20	Kitnowo	213		1		kujawsko-pomorskie			1
Nymphicus hollandicus	2021-06-27	Kleszczewo	470		1		wielkopolskie				1
Nymphicus hollandicus	01.07.2019	Kłobuck	13061	1			śląskie				1
Nymphicus hollandicus	18.05.2019	Knurów	38594	1			śląskie				1
Nymphicus hollandicus	23.07.2019	Knurów	38594	1			śląskie				1
Nymphicus hollandicus	01.08.2019	Kobiernice	3426		1		śląskie				1
Nymphicus hollandicus	2021-12-15	Kocmyrzów	700		1		małopolskie				1
Nymphicus hollandicus	18.04.2019	Kolno	10396	1			małopolskie			1	1		1
Nymphicus hollandicus	09.05.2019	Kolno	10396	1			małopolskie			1	1		1
Nymphicus hollandicus	2021-10-18	Koluszki	23368	1			mazowieckie			1
Nymphicus hollandicus	16.06.2019	Komorniki	5000	1			wielkopolskie			1	1		1
Nymphicus hollandicus	02.08.2019	Komorniki	5000	1			wielkopolskie			1
Nymphicus hollandicus	22.06.2019	Konik Nowy	340		1		mazowieckie					1
Nymphicus hollandicus	20.04.2019	Konstantynów Łódzki	18206	1			łódzkie			1
Nymphicus hollandicus	2021-07-07	Konstantynów Łódzki	18206	1			łódzkie				1
Nymphicus hollandicus	2021-07-24	Kosakowo	750		1		pomorskie					1
Nymphicus hollandicus	24.03.2019	Koszalin	105801	1			zachodniopomorskie			1
Nymphicus hollandicus	28.07.2019	Koszalin	105801	1			zachodniopomorskie			1
Nymphicus hollandicus	2021-09-16	Koszalin	105801	1			zachodniopomorskie				1
Nymphicus hollandicus	2021-06-25	Kościelna Wieś	2800		1		wielkopolskie			1
Nymphicus hollandicus	12.11.2018	Kościerzyna	23698	1			pomorskie			1	1		1
Nymphicus hollandicus	2021-06-27	Kotliny	247		1		łódzkie				1
Nymphicus hollandicus	05.04.2019	Kowalewo Pomorskie	4143	1			kujawsko-pomorskie			1
Nymphicus hollandicus	10.02.2019	Kozakowice	264		1		śląskie				1
Nymphicus hollandicus	09.04.2019	Koziegłowy	2461	1			wielkopolskie			1
Nymphicus hollandicus	2021-10-28	Koziegłowy	2461	1			wielkopolskie				1
Nymphicus hollandicus	25.03.2019	Kozienice	16877	1			mazowieckie			1
Nymphicus hollandicus	2021-07-11	Kożuchów	9231	1			lubuskie			1
Nymphicus hollandicus	2021-09-11	Kożuchów	9231	1			lubuskie					1
Nymphicus hollandicus	13.10.2018	Kraków	782100	1			małopolskie			1
Nymphicus hollandicus	26.01.2019	Kraków	782100	1			małopolskie			1	1		1
Nymphicus hollandicus	26.03.2019	Kraków	782100	1			małopolskie			1
Nymphicus hollandicus	30.03.2019	Kraków	782100	1			małopolskie			1
Nymphicus hollandicus	06.04.2019	Kraków	782100	1			małopolskie			1
Nymphicus hollandicus	10.04.2019	Kraków	782100	1			małopolskie				1
Nymphicus hollandicus	18.04.2019	Kraków	782100	1			małopolskie				1
Nymphicus hollandicus	23.04.2019	Kraków	782100	1			małopolskie				1
Nymphicus hollandicus	26.05.2019	Kraków	782100	1			małopolskie					1
Nymphicus hollandicus	12.06.2019	Kraków	782100	1			małopolskie			1
Nymphicus hollandicus	12.06.2019	Kraków	782100	1			małopolskie					1
Nymphicus hollandicus	19.06.2019	Kraków	782100	1			małopolskie				1
Nymphicus hollandicus	22.06.2019	Kraków	782100	1			małopolskie				1
Nymphicus hollandicus	22.06.2019	Kraków	782100	1			małopolskie				1
Nymphicus hollandicus	22.06.2019	Kraków	782100	1			małopolskie				1
Nymphicus hollandicus	03.08.2019	Kraków	782100	1			małopolskie				1
Nymphicus hollandicus	05.08.2019	Kraków	782100	1			małopolskie				1
Nymphicus hollandicus	06.08.2019	Kraków	782100	1			małopolskie				1
Nymphicus hollandicus	07.08.2019	Kraków	782100	1			małopolskie				1
Nymphicus hollandicus	2021-06-25	Kraków	782100	1			małopolskie				1
Nymphicus hollandicus	2021-07-02	Kraków	782100	1			małopolskie				1
Nymphicus hollandicus	2021-07-03	Kraków	782100	1			małopolskie			1
Nymphicus hollandicus	2021-07-10	Kraków	782100	1			małopolskie					1
Nymphicus hollandicus	2021-07-13	Kraków	782100	1			małopolskie			1
Nymphicus hollandicus	2021-07-14	Kraków	782100	1			małopolskie			1
Nymphicus hollandicus	2021-07-21	Kraków	782100	1			małopolskie			1
Nymphicus hollandicus	2021-07-27	Kraków	782100	1			małopolskie			1
Nymphicus hollandicus	2021-08-07	Kraków	782100	1			małopolskie				1
Nymphicus hollandicus	2021-08-22	Kraków	782100	1			małopolskie	2			1
Nymphicus hollandicus	2021-08-24	Kraków	782100	1			małopolskie			1
Nymphicus hollandicus	2021-09-01	Kraków	782100	1			małopolskie			1
Nymphicus hollandicus	2021-09-23	Kraków	782100	1			małopolskie					1
Nymphicus hollandicus	2021-12-03	Kraków	782100	1			małopolskie			1
Nymphicus hollandicus	2021-12-31	Kraków	782100	1			małopolskie				1
Nymphicus hollandicus	11.06.2019	Krasne	5197		1		podkarpackie			1	1		1
Nymphicus hollandicus	21.06.2019	Krasnosielsk	1122		1		mazowieckie			1	1		1
Nymphicus hollandicus	31.07.2019	Krosno	112283	1			podkarpackie			1
Nymphicus hollandicus	21.07.2019	Krośniewice	4122		1		łódzkie				1
Nymphicus hollandicus	12.05.2019	Krotoszyn	28804	1			wielkopolskie				1
Nymphicus hollandicus	2021-08-26	Krotoszyn	28804	1			wielkopolskie					1
Nymphicus hollandicus	03.07.2019	Krynki	2470	1			podlaskie			1	1		1
Nymphicus hollandicus	02.06.2019	Krzeczyn	426		1		dolnośląskie				1
Nymphicus hollandicus	18.06.2019	Krzyżanowice	499		1		dolnośląskie					1
Nymphicus hollandicus	30.06.2019	Krzyżanowice	499		1		dolnośląskie				1
Nymphicus hollandicus	2021-07-19	Książenice	1214		1		mazowieckie			1
Nymphicus hollandicus	2021-06-21	Kupienin	469		1		małopolskie	2			1
Nymphicus hollandicus	03.06.2019	Kwidzyn	38179	1			pomorskie				1
Nymphicus hollandicus	24.05.2019	Legionowo	53886	1			mazowieckie				1
Nymphicus hollandicus	23.06.2019	Legionowo	53886	1			mazowieckie				1
Nymphicus hollandicus	15.07.2019	Legionowo	53886	1			mazowieckie			1
Nymphicus hollandicus	2021-10-11	Legionowo	53886	1			mazowieckie			1
Nymphicus hollandicus	27.07.2019	Grodzisk Mazowiecki	30955	1			mazowieckie					1
Nymphicus hollandicus	01.03.2019	Legnica	98436	1			dolnośląskie			1
Nymphicus hollandicus	10.07.2019	Legnica	98436	1			dolnośląskie			1	1		1
Nymphicus hollandicus	2021-08-15	Legnica	98436	1			dolnośląskie					1
Nymphicus hollandicus	2021-10-19	Legnica	98436	1			dolnośląskie				1
Nymphicus hollandicus	2021-08-15	Leżajsk	13990	1			podkarpackie				1
Nymphicus hollandicus	16.02.2019	Lębork	34997	1			pomorskie					1
Nymphicus hollandicus	2021-07-27	Libiąż	17003	1			małopolskie			1
Nymphicus hollandicus	09.02.2019	Lidzbark Warmiński	15877	1			warmińsko-mazurskie				1
Nymphicus hollandicus	28.07.2019	Limanowa	14738	1			małopolskie			1
Nymphicus hollandicus	2021-07-29	Lipowa	4812		1		śląskie				1
Nymphicus hollandicus	26.07.2019	Lubartów	22369	1			lubelskie				1
Nymphicus hollandicus	2021-07-05	Lubartów	22369	1			lubelskie				1
Nymphicus hollandicus	17.06.2019	Lubin	71710	1			dolnośląskie			1	1		1
Nymphicus hollandicus	08.07.2019	Lubin	71710	1			dolnośląskie			1
Nymphicus hollandicus	2021-07-21	Lubin	71710	1			dolnośląskie					1
Nymphicus hollandicus	2021-07-28	Lubin	71710	1			dolnośląskie			1
Nymphicus hollandicus	02.03.2019	Lublin	337788	1			lubelskie			1
Nymphicus hollandicus	24.03.2019	Lublin	337788	1			lubelskie			1	1		1
Nymphicus hollandicus	28.03.2019	Lublin	337788	1			lubelskie			1
Nymphicus hollandicus	18.05.2019	Lublin	337788	1			lubelskie				1
Nymphicus hollandicus	19.06.2019	Lublin	337788	1			lubelskie			1	1		1
Nymphicus hollandicus	20.07.2019	Lublin	337788	1			lubelskie			1
Nymphicus hollandicus	2021-06-23	Lublin	337788	1			lubelskie				1
Nymphicus hollandicus	2021-09-13	Lublin	337788	1			lubelskie					1
Nymphicus hollandicus	2021-07-05	Luboń	32015	1			wielkopolskie				1
Nymphicus hollandicus	2021-08-15	Ludwikowice Kłodzkie	2224		1		dolnośląskie				1
Nymphicus hollandicus	08.08.2019	Lusowo	1590		1		wielkopolskie					1
Nymphicus hollandicus	19.06.2019	Łapalice	787		1		pomorskie				1
Nymphicus hollandicus	24.02.2019	Łask	16925	1			łódzkie				1
Nymphicus hollandicus	16.07.2019	Łask	16925	1			łódzkie				1
Nymphicus hollandicus	2021-06-29	Łaszczówka	1018		1		lubelskie				1
Nymphicus hollandicus	19.04.2019	Łaziska Górne	22300	1			śląskie				1
Nymphicus hollandicus	2021-08-30	Łazy- Magdalenka	5751		1		mazowieckie				1
Nymphicus hollandicus	2021-07-31	Łodygowice	6925		1		śląskie					1
Nymphicus hollandicus	2021-07-31	Łomianki	17042	1			mazowieckie			1
Nymphicus hollandicus	09.04.2019	Łódź	664071	1			łódzkie			1
Nymphicus hollandicus	03.05.2019	Łódź	664071	1			łódzkie				1
Nymphicus hollandicus	08.06.2019	Łódź	664071	1			łódzkie					1
Nymphicus hollandicus	13.06.2019	Łódź	664071	1			łódzkie			1
Nymphicus hollandicus	15.06.2019	Łódź	664071	1			łódzkie			1
Nymphicus hollandicus	15.06.2019	Łódź	664071	1			łódzkie			1
Nymphicus hollandicus	16.06.2019	Łódź	664071	1			łódzkie				1
Nymphicus hollandicus	31.07.2019	Łódź	664071	1			łódzkie		1
Nymphicus hollandicus	15.07.2019	Łódź	664071	1			łódzkie			1
Nymphicus hollandicus	21.07.2019	Łódź	664071	1			łódzkie				1
Nymphicus hollandicus	22.07.2019	Łódź	664071	1			łódzkie				1
Nymphicus hollandicus	22.07.2019	Łódź	664071	1			łódzkie				1
Nymphicus hollandicus	27.07.2019	Łódź	664071	1			łódzkie				1
Nymphicus hollandicus	2021-06-16	Łódź	664071	1			łódzkie				1
Nymphicus hollandicus	2021-06-19	Łódź	664071	1			łódzkie				1
Nymphicus hollandicus	2021-06-26	Łódź	664071	1			łódzkie					1
Nymphicus hollandicus	2021-06-27	Łódź	664071	1			łódzkie					1
Nymphicus hollandicus	2021-06-28	Łódź	664071	1			łódzkie			1
Nymphicus hollandicus	2021-07-29	Łódź	664071	1			łódzkie				1
Nymphicus hollandicus	2021-07-15	Łódź	664071	1			łódzkie					1
Nymphicus hollandicus	2021-07-15	Łódź	664071	1			łódzkie				1
Nymphicus hollandicus	2021-07-15	Łódź	664071	1			łódzkie				1
Nymphicus hollandicus	2021-08-13	Łódź	664071	1			łódzkie					1
Nymphicus hollandicus	2021-08-18	Łódź	664071	1			łódzkie			1
Nymphicus hollandicus	25.06.2019	Jelenia Góra	78335	1			dolnośląskie			1	1		1
Nymphicus hollandicus	25.06.2019	Jelenia Góra	78335	1			dolnośląskie			1	1		1
Nymphicus hollandicus	16.07.2019	Majdan Królewski	2872		1		podkarpackie				1
Nymphicus hollandicus	05.04.2019	Malbork	37896	1			pomorskie			1
Nymphicus hollandicus	22.07.2019	Malczyce	3293		1		dolnośląskie					1
Nymphicus hollandicus	18.05.2019	Malerzowice Wielkie	523		1		opolskie				1
Nymphicus hollandicus	31.03.2019	Malinie	1948		1		podkarpackie				1
Nymphicus hollandicus	2021-06-26	Mała Nieszawka	2204		1		kujawsko-pomorskie				1
Nymphicus hollandicus	19.05.2019	Marcinkowice	1854		1		dolnośląskie			1
Nymphicus hollandicus	2021-09-01	Marki	35461	1			mazowieckie			1
Nymphicus hollandicus	24.07.2019	Marzenin	800		1		wielkopolskie			1
Nymphicus hollandicus	2021-12-17	Maszkienice	1401		1		małopolskie				1
Nymphicus hollandicus	27.06.2019	Miechów	11569	1			małopolskie			1
Nymphicus hollandicus	13.05.2019	Mielec	60075	1			podkarpackie				1
Nymphicus hollandicus	31.05.2019	Mielec	60075	1			podkarpackie				1
Nymphicus hollandicus	2021-08-27	Międzyborów	1379		1		mazowieckie				1
Nymphicus hollandicus	06.08.2019	Międzyzdroje	5479	1			zachodniopomorskie			1
Nymphicus hollandicus	2021-07-01	Milówka	4464		1		śląskie				1
Nymphicus hollandicus	2021-07-24	Miroszowice	336		1		dolnośląskie				1
Nymphicus hollandicus	26.04.2019	Młodziejowice	439		1		małopolskie			1
Nymphicus hollandicus	2021-07-14	Młodziejowice	439		1		małopolskie					1
Nymphicus hollandicus	2021-08-23	Modlniczka	1273		1		małopolskie				1
Nymphicus hollandicus	11.08.2019	Morawice	1699		1		świętokrzyskie				1	1
Nymphicus hollandicus	21.06.2019	Mysłowice	74559	1			śląskie			1
Nymphicus hollandicus	27.06.2019	Mysłowice	74559	1			śląskie				1
Nymphicus hollandicus	13.06.2019	Mysłowice	74559	1			śląskie					1
Nymphicus hollandicus	13.06.2019	Mysłowice	74559	1			śląskie					1
Nymphicus hollandicus	14.07.2019	Mysłowice	74559	1			śląskie				1
Nymphicus hollandicus	27.07.2019	Mysłowice	74559	1			śląskie			1
Nymphicus hollandicus	2019-08-28	Mysłowice	74559	1			śląskie			1
Nymphicus hollandicus	2021-07-21	Mysłowice	74559	1			śląskie					1
Nymphicus hollandicus	17.06.2019	Myszków	32959	1			śląskie			1
Nymphicus hollandicus	31.03.2019	Myszyniec	3397	1			mazowieckie				1
Nymphicus hollandicus	2021-07-20	Myślachowice	2117		1		małopolskie					1
Nymphicus hollandicus	2021-07-09	Nadarzyn	4103	1			mazowieckie			1
Nymphicus hollandicus	02.05.2019	Namysłów	16622	1			opolskie			1	1		1
Nymphicus hollandicus	18.06.2019	Namysłów	16622	1			opolskie				1
Nymphicus hollandicus	27.04.2019	Napachanie	580		1		wielkopolskie				1
Nymphicus hollandicus	27.07.2019	Nędza	3344		1		śląskie			1
Nymphicus hollandicus	20.11.2018	Niepołomice	14022	1			małopolskie			1	1		1
Nymphicus hollandicus	27.04.2019	Nieporęt	3489		1		mazowieckie				1
Nymphicus hollandicus	03.06.2019	Nieporęt	3489		1		mazowieckie			1	1		1
Nymphicus hollandicus	29.04.2019	Niewodnica Kościelna	686		1		podlaskie				1
Nymphicus hollandicus	20.05.2019	Nowa Sól	38645	1			lubuskie			1	1		1
Nymphicus hollandicus	18.06.2019	Nowa Sól	38645	1			lubuskie					1
Nymphicus hollandicus	30.07.2019	Nowa Wieś k Suwałk	344		1		podlaskie					1
Nymphicus hollandicus	12.08.2019	Nowy Dwór Mazowiecki	28660	1			mazowieckie				1
Nymphicus hollandicus	2021-07-08	Nowy Sącz	83558	1			małopolskie				1
Nymphicus hollandicus	2021-09-11	Nowy Sącz	83558	1			małopolskie				1
Nymphicus hollandicus	05.05.2019	Nysa	44243	1			opolskie				1
Nymphicus hollandicus	28.07.2019	Nysa	44243	1			opolskie				1
Nymphicus hollandicus	07.08.2019	Nysa	44243	1			opolskie			1
Nymphicus hollandicus	2021-10-22	Nysa	44243	1			opolskie			1
Nymphicus hollandicus	12.06.2019	Obidza	1481		1		małopolskie				1
Nymphicus hollandicus	2021-07-01	Oborniki Śląskie	9120	1			dolnośląskie				1
Nymphicus hollandicus	09.06.2019	Ochla	2245		1		lubuskie					1
Nymphicus hollandicus	17.03.2019	Olsztyn	170622	1			warmińsko-mazurskie					1
Nymphicus hollandicus	21.06.2019	Olsztyn	170622	1			warmińsko-mazurskie				1
Nymphicus hollandicus	25.06.2019	Olsztyn	170622	1			warmińsko-mazurskie					1
Nymphicus hollandicus	2021-08-20	Olsztyn	170622	1			warmińsko-mazurskie					1
Nymphicus hollandicus	2021-07-26	Olsztyn	170622	1			warmińsko-mazurskie			1
Nymphicus hollandicus	13.03.2019	Oława	33108	1			warmińsko-mazurskie				1
Nymphicus hollandicus	27.03.2019	Opole	127839	1			opolskie			1	1		1
Nymphicus hollandicus	2021-07-18	Opole	127839	1			opolskie				1
Nymphicus hollandicus	2021-07-30	Opole	127839	1			opolskie					1
Nymphicus hollandicus	2021-08-02	Opole	127839	1			opolskie			1
Nymphicus hollandicus	2021-08-15	Orzesze	20733	1			śląskie				1
Nymphicus hollandicus	02.04.2019	Ostrołęka	51893	1			mazowieckie			1
Nymphicus hollandicus	22.06.2019	Ostrołęka	51893	1			mazowieckie					1
Nymphicus hollandicus	2021-08-03	Ostrów Lubelski	1500		1		lubelskie					1
Nymphicus hollandicus	2021-11-20	Ostrów Wielkopolski	71560	1			wielkopolskie				1
Nymphicus hollandicus	22.04.2019	Ostrzeszów	14425	1			wielkopolskie			1	1		1
Nymphicus hollandicus	2021-07-03	Ostrzeszów	14425	1			wielkopolskie				1
Nymphicus hollandicus	2021-07-25	Ostrzeszów	14425	1			wielkopolskie				1
Nymphicus hollandicus	11.06.2019	Oświęcim	37231	1			małopolskie			1
Nymphicus hollandicus	2021-08-06	Oświęcim	37231	1			małopolskie			1
Nymphicus hollandicus	02.02.2019	Otmuchów	5145	1			opolskie				1
Nymphicus hollandicus	30.06.2019	Otyń	1637		1		lubuskie				1
Nymphicus hollandicus	14.07.2019	Ozimek	8959	1			opolskie				1
Nymphicus hollandicus	20.07.2019	Ożarowice	1598		1		śląskie			1
Nymphicus hollandicus	24.04.2019	Pabianice	63945	1			łódzkie			1
Nymphicus hollandicus	18.05.2019	Pabianice	63945	1			łódzkie			1	1		1
Nymphicus hollandicus	21.06.2019	Pabianice	63945	1			łódzkie				1
Nymphicus hollandicus	2021-06-23	Pabianice	63945	1			łódzkie				1
Nymphicus hollandicus	2021-10-01	Pabianice	63945	1			łódzkie				1
Nymphicus hollandicus	27.07.2019	Pacanów	1117	1			łódzkie			1	1		1
Nymphicus hollandicus	22.07.2019	Parchowo	1019		1		pomorskie					1
Nymphicus hollandicus	23.07.2019	Pastuchów	1048		1		śląskie			1
Nymphicus hollandicus	13.07.2019	Pawłówek	535		1		kujawsko-pomorskie				1
Nymphicus hollandicus	15.02.2019	Pęcice	822		1		mazowieckie					1
Nymphicus hollandicus	31.05.2019	Pęgów	1908		1		dolnośląskie				1
Nymphicus hollandicus	30.09.2018	Piaseczno	44788	1			mazowieckie			1
Nymphicus hollandicus	26.06.2019	Piaseczno	44788	1			mazowieckie				1
Nymphicus hollandicus	02.07.2019	Piaseczno	44788	1			mazowieckie			1	1		1
Nymphicus hollandicus	2021-06-18	Piaseczno	44788	1			mazowieckie			1
Nymphicus hollandicus	2021-12-20	Piaski	2573	1			wielkopolskie					1
Nymphicus hollandicus	27.07.2019	Piaskowo	341		1		wielkopolskie			1
Nymphicus hollandicus	2021-09-14	Piaskowo	341		1		wielkopolskie			1
Nymphicus hollandicus	2021-09-05	Piastów	22617	1			mazowieckie	1				1
Nymphicus hollandicus	14.06.2019	Piekary Śląskie	54860	1			śląskie				1
Nymphicus hollandicus	25.06.2019	Piekary Śląskie	54860	1			śląskie					1
Nymphicus hollandicus	28.02.2019	Pielgrzymka	774		1		podkarpackie				1
Nymphicus hollandicus	24.05.2019	Piła	71846	1			wielkopolskie			1
Nymphicus hollandicus	12.06.2019	Piła	71846	1			wielkopolskie					1
Nymphicus hollandicus	2021-08-25	Piła	71846	1			wielkopolskie				1
Nymphicus hollandicus	05.07.2019	Piotrków Trybunalski	72250	1			łódzkie				1
Nymphicus hollandicus	06.07.2019	Plewiska	9498		1		wielkopolskie					1
Nymphicus hollandicus	28.05.2019	Płock	118268	1			mazowieckie			1
Nymphicus hollandicus	04.06.2019	Pobiednik Wielki	488		1		małopolskie				1
Nymphicus hollandicus	2021-07-25	Pogórze	2788		1		pomorskie			1
Nymphicus hollandicus	11.05.2019	Pogrzebień	1283		1		śląskie				1
Nymphicus hollandicus	04.05.2019	Pogwizdów Nowy	771		1		małopolskie			1
Nymphicus hollandicus	2021-11-20	Polkowice	22486	1			dolnośląskie				1
Nymphicus hollandicus	02.06.2019	Połaniec	8023	1			świętokrzyskie					1
Nymphicus hollandicus	23.06.2019	Poniatowa	8908	1			lubelskie				1
Nymphicus hollandicus	14.07.2019	Posądza	491		1		małopolskie			1	1		1
Nymphicus hollandicus	2021-06-28	Powidz	1342		1		wielkopolskie				1
Nymphicus hollandicus	14.11.2018	Poznań	532048	1			wielkopolskie				1
Nymphicus hollandicus	18.11.2018	Poznań	532048	1			wielkopolskie			1
Nymphicus hollandicus	16.04.2019	Poznań	532048	1			wielkopolskie			1
Nymphicus hollandicus	28.04.2019	Poznań	532048	1			wielkopolskie				1
Nymphicus hollandicus	28.04.2019	Poznań	532048	1			wielkopolskie				1
Nymphicus hollandicus	21.05.2019	Poznań	532048	1			wielkopolskie			1
Nymphicus hollandicus	08.06.2019	Poznań	532048	1			wielkopolskie			1	1		1
Nymphicus hollandicus	22.06.2019	Poznań	532048	1			wielkopolskie				1
Nymphicus hollandicus	03.07.2019	Poznań	532048	1			wielkopolskie			1
Nymphicus hollandicus	04.07.2019	Poznań	532048	1			wielkopolskie					1
Nymphicus hollandicus	14.07.2019	Poznań	532048	1			wielkopolskie			1	1		1
Nymphicus hollandicus	28.07.2019	Poznań	532048	1			wielkopolskie				1
Nymphicus hollandicus	30.07.2019	Poznań	532048	1			wielkopolskie					1
Nymphicus hollandicus	06.08.2019	Poznań	532048	1			wielkopolskie			1
Nymphicus hollandicus	11.08.2019	Poznań	532048	1			wielkopolskie					1
Nymphicus hollandicus	25.11.2018	Poznań	532048	1			wielkopolskie				1
Nymphicus hollandicus	2021-06-24	Poznań	532048	1			wielkopolskie				1
Nymphicus hollandicus	2021-06-27	Poznań	532048	1			wielkopolskie					1
Nymphicus hollandicus	2021-07-15	Poznań	532048	1			wielkopolskie					1
Nymphicus hollandicus	2021-07-15	Poznań	532048	1			wielkopolskie				1
Nymphicus hollandicus	2021-07-18	Poznań	532048	1			wielkopolskie			1
Nymphicus hollandicus	2021-07-18	Poznań	532048	1			wielkopolskie			1
Nymphicus hollandicus	2021-07-31	Poznań	532048	1			wielkopolskie				1
Nymphicus hollandicus	2021-07-31	Poznań	532048	1			wielkopolskie			1
Nymphicus hollandicus	2021-08-08	Poznań	532048	1			wielkopolskie				1
Nymphicus hollandicus	2021-08-13	Poznań	532048	1			wielkopolskie			1
Nymphicus hollandicus	2021-08-20	Poznań	532048	1			wielkopolskie			1
Nymphicus hollandicus	2021-09-13	Poznań	532048	1			wielkopolskie			1
Nymphicus hollandicus	2021-09-12	Poznań	532048	1			wielkopolskie			1
Nymphicus hollandicus	2021-09-14	Poznań	532048	1			wielkopolskie				1
Nymphicus hollandicus	2021-09-11	Poznań	532048	1			wielkopolskie				1
Nymphicus hollandicus	2021-09-11	Poznań	532048	1			wielkopolskie				1
Nymphicus hollandicus	2021-10-05	Poznań	532048	1			wielkopolskie				1
Nymphicus hollandicus	2021-11-03	Poznań	532048	1			wielkopolskie	1			1
Nymphicus hollandicus	20.05.2019	Prądy	306		1		opolskie				1
Nymphicus hollandicus	16.04.2019	Promno	198		1		wielkopolskie				1
Nymphicus hollandicus	04.05.2019	Pruszcz Gdański	31822	1			pomorskie			1
Nymphicus hollandicus	2021-07-19	Pruszcz Gdański	31822	1			pomorskie				1
Nymphicus hollandicus	2021-07-21	Przemyśl	59779	1			podkarpackie			1
Nymphicus hollandicus	2021-07-23	Przemyśl	59779	1			podkarpackie			1
Nymphicus hollandicus	2021-08-01	Przemyśl	59779	1			podkarpackie			1
Nymphicus hollandicus	10.06.2019	Przeźmierowo	6282		1		wielkopolskie					1
Nymphicus hollandicus	2021-06-28	Przystronie	176		1		dolnośląskie				1
Nymphicus hollandicus	2021-08-23	Pszczyna	25622	1			śląskie				1
Nymphicus hollandicus	08.04.2019	Pszów	13844	1			śląskie					1
Nymphicus hollandicus	22.05.2019	Pszów	13844	1			śląskie				1
Nymphicus hollandicus	26.07.2019	Puck	11089	1			pomorskie				1
Nymphicus hollandicus	09.12.2018	Puławy	46664	1			lubelskie				1
Nymphicus hollandicus	2021-09-27	Mierzęcice	713		1		śląskie				1
Nymphicus hollandicus	15.07.2019	Racibórz	54739	1			śląskie				1
Nymphicus hollandicus	08.07.2019	Radlin	17759	1			śląskie				1
Nymphicus hollandicus	17.07.2019	Radlin	17759	1			śląskie			1
Nymphicus hollandicus	01.02.2019	Radom	209296	1			mazowieckie				1
Nymphicus hollandicus	24.06.2019	Radom	209296	1			mazowieckie			1
Nymphicus hollandicus	16.07.2019	Radomsko	45843	1			łódzkie				1
Nymphicus hollandicus	2021-07-17	Radomsko	45843	1			łódzkie			1
Nymphicus hollandicus	23.04.2019	Radowo Małe	1200		1		zachodniopomorskie				1
Nymphicus hollandicus	2021-06-20	Radzionków	16903	1			śląskie				1
Nymphicus hollandicus	07.07.2019	Raszków	2099	1			wielkopolskie				1
Nymphicus hollandicus	07.07.2019	Raszków	2099	1			wielkopolskie				1
Nymphicus hollandicus	18.07.2019	Raszyn	7444		1		mazowieckie				1
Nymphicus hollandicus	11.08.2019	Raszyn	7444		1		mazowieckie					1
Nymphicus hollandicus	2021-06-26	Raszyn	7444		1		mazowieckie				1
Nymphicus hollandicus	2021-07-31	Ratowice	958		1		dolnośląskie					1
Nymphicus hollandicus	28.07.2019	Rąbino	1100		1		zachodniopomorskie				1
Nymphicus hollandicus	2021-07-21	Reda	25102	1			pomorskie				1
Nymphicus hollandicus	2021-10-05	Reda	25102	1			pomorskie				1
Nymphicus hollandicus	30.06.2019	Rewa	908		1		pomorskie					1
Nymphicus hollandicus	2021-09-12	Rewa	908		1		pomorskie					1
Nymphicus hollandicus	13.11.2018	Rędziny	4691		1		śląskie				1
Nymphicus hollandicus	12.06.2019	Rędziny	4691		1		śląskie			1
Nymphicus hollandicus	2021-07-22	Rogalinek	1585		1		wielkopolskie					1
Nymphicus hollandicus	2021-07-19	Rokietnica	7523		1		wielkopolskie				1
Nymphicus hollandicus	2021-10-14	Rowy	412		1		pomorskie				1
Nymphicus hollandicus	16.02.2019	Ruda Śląska	138132	1			śląskie				1
Nymphicus hollandicus	09.06.2019	Ruda Śląska	138132	1			śląskie			1	1		1
Nymphicus hollandicus	19.06.2019	Ruda Śląska	138132	1			śląskie			1
Nymphicus hollandicus	04.08.2019	Ruda Śląska	138132	1			śląskie				1
Nymphicus hollandicus	10.08.2019	Ruda Śląska	138132	1			śląskie				1
Nymphicus hollandicus	12.08.2019	Ruda Śląska	138132	1			śląskie				1
Nymphicus hollandicus	2021-07-11	Ruda Śląska	138132	1			śląskie				1
Nymphicus hollandicus	2021-08-11	Ruda Śląska	138132	1			śląskie	1				1
Nymphicus hollandicus	10.12.2018	Rudnik nad Sanem	6655		1		podkarpackie				1
Nymphicus hollandicus	27.06.2019	Rumia	48632	1			pomorskie					1
Nymphicus hollandicus	2021-06-20	Rumia	48632	1			pomorskie			1
Nymphicus hollandicus	2021-08-14	Rumia	48632	1			pomorskie				1
Nymphicus hollandicus	29.06.2019	Rusiec	1640		1		łódzkie					1
Nymphicus hollandicus	2021-08-10	Rusko	380		1		dolnośląskie				1
Nymphicus hollandicus	17.05.2019	Rybnik	137128	1			śląskie				1
Nymphicus hollandicus	20.06.2019	Rybnik	137128	1			śląskie			1
Nymphicus hollandicus	07.07.2019	Rybnik	137128	1			śląskie					1
Nymphicus hollandicus	30.07.2019	Rybnik	137128	1			śląskie					1
Nymphicus hollandicus	01.05.2019	Rzeszów	198609	1			podkarpackie				1
Nymphicus hollandicus	25.05.2019	Rzeszów	198609	1			podkarpackie				1
Nymphicus hollandicus	25.05.2019	Rzeszów	198609	1			podkarpackie			1
Nymphicus hollandicus	27.05.2019	Rzeszów	198609	1			podkarpackie			1	1		1
Nymphicus hollandicus	31.05.2019	Rzeszów	198609	1			podkarpackie			1	1		1
Nymphicus hollandicus	31.05.2019	Rzeszów	198609	1			podkarpackie			1	1		1
Nymphicus hollandicus	03.06.2019	Rzeszów	198609	1			podkarpackie					1
Nymphicus hollandicus	07.04.2019	Sady	891		1		wielkopolskie			1
Nymphicus hollandicus	2021-09-10	Siedlce	77813	1			mazowieckie				1
Nymphicus hollandicus	2021-09-11	Siedlce	77813	1			mazowieckie				1
Nymphicus hollandicus	30.05.2019	Siemianowice Śląskie	66270	1			śląskie				1
Nymphicus hollandicus	20.07.2019	Siemianowice Śląskie	66270	1			śląskie			1
Nymphicus hollandicus	22.07.2019	Siemianowice Śląskie	66270	1			śląskie					1
Nymphicus hollandicus	25.07.2019	Siemianowice Śląskie	66270	1			śląskie					1
Nymphicus hollandicus	28.07.2019	Siemianowice Śląskie	66270	1			śląskie				1
Nymphicus hollandicus	2021-08-18	Siemianowice Śląskie	66270	1			śląskie				1
Nymphicus hollandicus	22.07.2019	Sieradz	41953	1			łódzkie			1
Nymphicus hollandicus	16.06.2019	Skawina	24310	1			małopolskie					1
Nymphicus hollandicus	02.04.2019	Skoczów	14868	1			śląskie			1
Nymphicus hollandicus	11.06.2019	Skoczów	14868	1			śląskie				1
Nymphicus hollandicus	23.06.2019	Sławków	7092	1			śląskie				1
Nymphicus hollandicus	07.06.2019	Słowik	886		1		śląskie					1
Nymphicus hollandicus	01.05.2019	Słupsk	89180	1			pomorskie			1
Nymphicus hollandicus	09.08.2019	Smerek	132		1		podkarpackie			1
Nymphicus hollandicus	2021-06-25	Snopków	928		1		lubelskie			1
Nymphicus hollandicus	08.07.2019	Sokolniki	153		1		łódzkie			1	1		1
Nymphicus hollandicus	21.07.2019	Sosnowiec	195978	1			śląskie			1	1		1
Nymphicus hollandicus	2021-07-01	Sosnowiec	195978	1			śląskie			1
Nymphicus hollandicus	2021-07-27	Sosnowiec	195978	1			śląskie				1
Nymphicus hollandicus	2021-11-24	Sosnowiec	195978	1			śląskie					1
Nymphicus hollandicus	2021-11-23	Stara Wieś	552		1		lubelskie				1
Nymphicus hollandicus	03.08.2019	Stargard Gdański	47037	1			pomorskie			1
Nymphicus hollandicus	2021-06-28	Stargard Szczeciński	67430	1			zachodniopomorskie				1
Nymphicus hollandicus	2021-12-23	Staszów	14440		1		świętokrzyskie				1
Nymphicus hollandicus	22.07.2019	Stawiska	235		1		kujawsko-pomorskie			1
Nymphicus hollandicus	25.06.2019	Stęszew	5941	1			wielkopolskie					1
Nymphicus hollandicus	2021-12-05	Stopnica	1455	1			świętokrzyskie				1
Nymphicus hollandicus	30.06.2019	Strzelin	12474	1			dolnośląskie				1
Nymphicus hollandicus	2021-07-20	Sulejówek	19481	1			mazowieckie				1
Nymphicus hollandicus	12.07.2019	Sulęczyno	1500		1		pomorskie				1
Nymphicus hollandicus	19.05.2019	Sulików	1967		1		dolnośląskie				1
Nymphicus hollandicus	2021-07-27	Susz	5586	1			warmińsko-mazurskie				1
Nymphicus hollandicus	08.08.2019	Suwałki	69639	1			podlaskie					1
Nymphicus hollandicus	24.07.2019	Swarzędz	30739	1			wielkopolskie				1
Nymphicus hollandicus	24.07.2019	Swarzędz	30739	1			wielkopolskie				1
Nymphicus hollandicus	24.07.2019	Swarzędz	30739	1			wielkopolskie				1
Nymphicus hollandicus	2021-07-17	Swarzędz	30739	1			wielkopolskie				1
Nymphicus hollandicus	11.08.2019	Swieryż	380		1		łódzkie			1
Nymphicus hollandicus	10.04.2019	Szamotuły	18639	1			wielkopolskie				1
Nymphicus hollandicus	11.06.2019	Szamotuły	18639	1			wielkopolskie					1
Nymphicus hollandicus	22.01.2019	Szczecin	396472	1			zachodniopomorskie				1
Nymphicus hollandicus	06.05.2019	Szczecin	396472	1			zachodniopomorskie			1
Nymphicus hollandicus	27.05.2019	Szczecin	396472	1			zachodniopomorskie			1
Nymphicus hollandicus	03.06.2019	Szczecin	396472	1			zachodniopomorskie					1
Nymphicus hollandicus	11.06.2019	Szczecin	396472	1			zachodniopomorskie			1
Nymphicus hollandicus	23.06.2019	Szczecin	396472	1			zachodniopomorskie			1	1		1
Nymphicus hollandicus	27.06.2019	Szczecin	396472	1			zachodniopomorskie				1
Nymphicus hollandicus	2021-06-30	Szczecin	396472	1			zachodniopomorskie	1				1
Nymphicus hollandicus	2021-07-05	Szczecin	396472	1			zachodniopomorskie			1
Nymphicus hollandicus	2021-07-30	Szczecin	396472	1			zachodniopomorskie					1
Nymphicus hollandicus	2021-08-02	Szczecin	396472	1			zachodniopomorskie			1
Nymphicus hollandicus	2021-08-16	Szczecin	396472	1			zachodniopomorskie				1
Nymphicus hollandicus	2021-11-22	Szczecin	396472	1			zachodniopomorskie			1
Nymphicus hollandicus	16.06.2019	Szczecinek	39705	1			zachodniopomorskie				1
Nymphicus hollandicus	12.06.2019	Szczyrk	5734	1			śląskie					1
Nymphicus hollandicus	07.06.2019	Szczyrk	5734	1			śląskie			1	1		1
Nymphicus hollandicus	07.06.2019	Szczyrk	5734	1			śląskie			1	1		1
Nymphicus hollandicus	2021-08-13	Szczyrk	5734	1			śląskie				1
Nymphicus hollandicus	24.06.2019	Szczytno	23166	1			warmińsko-mazurskie			1	1		1
Nymphicus hollandicus	20.05.2019	Sztum	9746	1			pomorskie				1
Nymphicus hollandicus	27.04.2019	Sztutowo	1931		1		pomorskie					1
Nymphicus hollandicus	02.07.2019	Szynwałd	3114		1		małopolskie				1
Nymphicus hollandicus	10.02.2019	Śmigiel	5613	1			wielkopolskie				1
Nymphicus hollandicus	2021-08-19	Śwętochłowice	49363	1			śląskie			1
Nymphicus hollandicus	04.08.2019	Świdnica	56803	1			dolnośląskie			1
Nymphicus hollandicus	04.08.2019	Świdnica	56803	1			dolnośląskie			1
Nymphicus hollandicus	04.08.2019	Świdnica	56803	1			dolnośląskie			1
Nymphicus hollandicus	04.08.2019	Świdnica	56803	1			dolnośląskie			1
Nymphicus hollandicus	04.08.2019	Świdnica	56803	1			dolnośląskie			1
Nymphicus hollandicus	04.08.2019	Świdnica	56803	1			dolnośląskie			1
Nymphicus hollandicus	2021-07-20	Świdnica	56803	1			dolnośląskie					1
Nymphicus hollandicus	2021-07-21	Świdnica	56803	1			dolnośląskie					1
Nymphicus hollandicus	2021-09-15	Świdnica	56803	1			dolnośląskie				1
Nymphicus hollandicus	2021-08-27	Świdnik	39136	1			lubelskie				1
Nymphicus hollandicus	16.06.2019	Świebodzice	22744	1			dolnośląskie				1
Nymphicus hollandicus	18.06.2019	Świerczyniec	973		1		śląskie			1
Nymphicus hollandicus	2021-07-09	Świętochłowice	49363	1			śląskie			1
Nymphicus hollandicus	26.05.2019	Świniarsko	2900		1		małopolskie				1
Nymphicus hollandicus	2021-07-08	Świnoujście	40696	1			zachodniopomorskie					1
Nymphicus hollandicus	2021-07-04	Tarnobrzeg	46360	1			podkarpackie				1
Nymphicus hollandicus	04.11.2018	Tarnowskie Góry	61756	1			śląskie			1
Nymphicus hollandicus	12.06.2019	Tarnowskie Góry	61756	1			śląskie			1
Nymphicus hollandicus	01.07.2019	Tarnowskie Góry	61756	1			śląskie					1
Nymphicus hollandicus	2021-06-18	Tarnowskie Góry	61756	1			śląskie					1
Nymphicus hollandicus	2021-06-20	Tarnowskie Góry	61756	1			śląskie				1
Nymphicus hollandicus	2021-07-03	Tarnowskie Góry	61756	1			śląskie				1
Nymphicus hollandicus	2021-07-24	Tarnowskie Góry	61756	1			śląskie				1
Nymphicus hollandicus	03.11.2018	Tarnów	103528	1			małopolskie			1
Nymphicus hollandicus	18.06.2019	Teresin	2804		1		mazowieckie			1	1		1
Nymphicus hollandicus	2021-07-05	Tomaszów Lubelski	18783	1			lubelskie				1
Nymphicus hollandicus	2021-11-23	Tomaszów Mazowiecki	61338	1			łódzkie				1
Nymphicus hollandicus	11.11.2018	Toruń	196935	1			kujawsko-pomorskie				1
Nymphicus hollandicus	06.04.2019	Toruń	196935	1			kujawsko-pomorskie			1
Nymphicus hollandicus	22.05.2019	Toruń	196935	1			kujawsko-pomorskie			1	1		1
Nymphicus hollandicus	12.06.2019	Toruń	196935	1			kujawsko-pomorskie			1	1		1
Nymphicus hollandicus	21.07.2019	Toruń	196935	1			kujawsko-pomorskie				1
Nymphicus hollandicus	21.07.2019	Toruń	196935	1			kujawsko-pomorskie				1
Nymphicus hollandicus	2021-07-02	Toruń	196935	1			kujawsko-pomorskie			1
Nymphicus hollandicus	2021-07-16	Toruń	196935	1			kujawsko-pomorskie			1
Nymphicus hollandicus	2021-07-20	Toruń	196935	1			kujawsko-pomorskie			1
Nymphicus hollandicus	22.07.2019	Troszyn	200		1		zachodniopomorskie			1
Nymphicus hollandicus	03.07.2019	Trzebcz	190		1		dolnośląskie			1
Nymphicus hollandicus	2021-07-14	Trzebinia	16663	1			małopolskie				1
Nymphicus hollandicus	2021-07-12	Trzebnica	13343	1			dolnośląskie			1
Nymphicus hollandicus	26.06.2019	Tuszyn	7255	1			łódzkie					1
Nymphicus hollandicus	30.06.2019	Tuszyn	7255	1			łódzkie	14				1
Nymphicus hollandicus	21.04.2019	Tychy	126871	1			śląskie					1
Nymphicus hollandicus	16.06.2019	Tychy	126871	1			śląskie				1
Nymphicus hollandicus	29.06.2019	Tychy	126871	1			śląskie			1
Nymphicus hollandicus	06.07.2019	Tychy	126871	1			śląskie				1
Nymphicus hollandicus	05.08.2019	Tychy	126871	1			śląskie				1
Nymphicus hollandicus	2021-06-24	Tychy	126871	1			śląskie			1
Nymphicus hollandicus	2021-06-28	Tychy	126871	1			śląskie				1
Nymphicus hollandicus	2021-07-04	Tychy	126871	1			śląskie				1
Nymphicus hollandicus	2021-07-09	Tychy	126871	1			śląskie			1
Nymphicus hollandicus	2021-07-09	Tychy	126871	1			śląskie				1
Nymphicus hollandicus	2021-07-18	Tychy	126871	1			śląskie				1
Nymphicus hollandicus	2021-08-18	Tychy	126871	1			śląskie				1
Nymphicus hollandicus	2021-12-13	Tychy	126871	1			śląskie				1
Nymphicus hollandicus	26.04.2019	Kraków	782100	1			małopolskie			1
Nymphicus hollandicus	2021-07-15	Ustka	15199	1			pomorskie			1
Nymphicus hollandicus	2021-12-01	Ustka	15199	1			pomorskie			1
Nymphicus hollandicus	2021-07-22	Ustroń	16017	1			śląskie			1
Nymphicus hollandicus	02.11.2018	Warszawa	1792718	1			mazowieckie					1
Nymphicus hollandicus	08.11.2018	Warszawa	1792718	1			mazowieckie			1
Nymphicus hollandicus	21.11.2018	Warszawa	1792718	1			mazowieckie				1
Nymphicus hollandicus	12.03.2019	Warszawa	1792718	1			mazowieckie			1	1		1
Nymphicus hollandicus	17.03.2019	Warszawa	1792718	1			mazowieckie				1
Nymphicus hollandicus	17.03.2019	Warszawa	1792718	1			mazowieckie			1	1		1
Nymphicus hollandicus	01.04.2019	Warszawa	1792718	1			mazowieckie			1
Nymphicus hollandicus	04.04.2019	Warszawa	1792718	1			mazowieckie				1
Nymphicus hollandicus	14.04.2019	Warszawa	1792718	1			mazowieckie					1
Nymphicus hollandicus	18.04.2019	Warszawa	1792718	1			mazowieckie			1
Nymphicus hollandicus	21.05.2019	Warszawa	1792718	1			mazowieckie					1
Nymphicus hollandicus	01.06.2019	Warszawa	1792718	1			mazowieckie			1
Nymphicus hollandicus	08.06.2019	Warszawa	1792718	1			mazowieckie			1	1		1
Nymphicus hollandicus	09.06.2019	Warszawa	1792718	1			mazowieckie					1
Nymphicus hollandicus	09.06.2019	Warszawa	1792718	1			mazowieckie					1
Nymphicus hollandicus	12.06.2019	Warszawa	1792718	1			mazowieckie			1
Nymphicus hollandicus	13.06.2019	Warszawa	1792718	1			mazowieckie				1
Nymphicus hollandicus	15.06.2019	Warszawa	1792718	1			mazowieckie					1
Nymphicus hollandicus	24.06.2019	Warszawa	1792718	1			mazowieckie				1
Nymphicus hollandicus	27.06.2019	Warszawa	1792718	1			mazowieckie					1
Nymphicus hollandicus	29.06.2019	Warszawa	1792718	1			mazowieckie					1
Nymphicus hollandicus	27.07.2019	Warszawa	1792718	1			mazowieckie			1
Nymphicus hollandicus	02.07.2019	Warszawa	1792718	1			mazowieckie			1
Nymphicus hollandicus	03.07.2019	Warszawa	1792718	1			mazowieckie			1	1		1
Nymphicus hollandicus	04.07.2019	Warszawa	1792718	1			mazowieckie			1	1		1
Nymphicus hollandicus	05.07.2019	Warszawa	1792718	1			mazowieckie					1
Nymphicus hollandicus	11.07.2019	Warszawa	1792718	1			mazowieckie			1
Nymphicus hollandicus	12.07.2019	Warszawa	1792718	1			mazowieckie					1
Nymphicus hollandicus	13.07.2019	Warszawa	1792718	1			mazowieckie				1
Nymphicus hollandicus	16.07.2019	Warszawa	1792718	1			mazowieckie			1	1		1
Nymphicus hollandicus	21.07.2019	Warszawa	1792718	1			mazowieckie			1
Nymphicus hollandicus	26.07.2019	Warszawa	1792718	1			mazowieckie				1
Nymphicus hollandicus	27.07.2019	Warszawa	1792718	1			mazowieckie			1
Nymphicus hollandicus	27.07.2019	Warszawa	1792718	1			mazowieckie			1
Nymphicus hollandicus	04.08.2019	Warszawa	1792718	1			mazowieckie					1
[truncated: 676 more rows]
